# Supplementary material for: Phosphatidylinositol 3-kinase signaling in proliferating cells maintains an anti-apoptotic transcriptional program mediated by inhibition of FOXO and non-canonical activation of NFκB transcription factors
Source: BMC Cell Biol. 2008 Jan 28;9:6. doi: 10.1186/1471-2121-9-6 (PMC2268685; doi:10.1186/1471-2121-9-6)
Supplement: Additional file 1 — Expression changes arising after 2, 4, and 8 hours of PI 3-kinase inhibition [file 1471-2121-9-6-S1.xls]

## Sheet: Sheet1
Additional file 1 - Expression changes arising after 2,4, and 8 hours of PI 3-Kinase inhibition
Proliferating T98G cells were treated with LY294002 for 2, 4, or 8 hours. The values for each gene represent the mean average log2 ratio ± S.D. comparing 3 independent cultures of LY294002-treated cells versus untreated cells at each time-point. Only genes whose expression changed significantly (log2 > 0.9, p ≤ 0.01) are listed. Each gene is represented by a gene symbol, gene name and GenBank acc…
UP-REGULATED GENES			2 hours LY294002				4 hours LY294002							8 hours LY294002
ID	gene_symbol	gene_name	log2 ratio		SD of log2 Ratio	P-value	log2 ratio		SD of log2 Ratio	P-value	RT-PCR log2 ratio		SD of log2 Ratio	log2 ratio		SD of log2 Ratio	P-value
NM_030817	APOLD1	apolipoprotein L domain containing 1	0.623	±	0.166012	0.00152	1.09	±	0.333294	0.000303				1.6	±	0.25133	2.57e-05
NM_058229	Atrogin-1/Fbxo32	F-box protein 32/Atrogin-1	0.872	±	0.30173	0.0029	1.06	±	0.364706	0.000601				1.83	±	0.275726	7.65e-05
NM_001706	BCL6	B-cell CLL/lymphoma 6 (zinc finger protein 51)	1.03	±	0.176522	0.000264	0.913	±	0.0749961	0.00103	1.5079	±	0.0714609	1.35	±	0.3507	0.000144
AL132665	BNIP3L	BCL2/adenovirus E1B 19kD interacting protein 3-like	0.325	±	0.0528014	0.00338	0.626	±	0.145132	0.00103				1.37	±	0.0955785	1.44e-05
NM_001731	BTG1	B-cell translocation gene 1, anti-proliferative	1.15	±	0.0957887	0.00013	1.53	±	0.112853	4.48e-06	2.01147	±	0.368108	1.54	±	0.050783	1.36e-05
NM_019099	C1orf183	chromosome 1 open reading frame 183	0.786	±	0.322942	0.0051	1.44	±	0.3806	0.000107				1.7	±	0.178892	1.36e-05
NM_020317	C1orf63	chromosome 1 open reading frame 63	0.845	±	0.0593153	0.00168	1.29	±	0.0458012	0.000212				1.6	±	0.0851507	7.23e-05
NM_016470	C20orf111	Chromosome 20 open reading frame 111	0.486	±	0.121655	0.00418	0.894	±	0.149936	0.000106				1.09	±	0.0522234	2.9e-05
NM_001745	CAMLG	Calcium modulating ligand	0.109	±	0.0117349	0.5	0.375	±	0.199679	0.0257				1	±	0.123042	0.000107
NM_004060	CCNG1	Cyclin G1	0.287	±	0.0943293	0.0157	0.733	±	0.075558	0.000371				0.91	±	0.619211	0.00879
NM_004354	CCNG2	Cyclin G2	0.896	±	0.298741	0.00232	1.21	±	0.260943	7.51e-05	1.56015	±	0.228257	1.35	±	0.578027	0.000995
NM_016508	CDKL3	Cyclin-dependent kinase-like 3	0.216	±	0.0435226	0.0968	0.346	±	NA	0.177				0.986	±	0.141116	0.000219
NM_005195	CEBPD	CCAAT/enhancer binding protein (C/EBP), delta	-0.227	±	NA	0.378	0.631	±	NA	0.0334				1.16	±	NA	0.00393
AL117392	CGGBP1	CGG triplet repeat binding protein 1	0.36	±	0.0754249	0.00768	0.386	±	0.0597754	0.00422				0.933	±	0.127088	7.04e-05
NM_001280	CIRBP	Cold inducible RNA binding protein	0.404	±	0.115618	0.0103	0.779	±	0.182749	0.000913				1.33	±	0.165197	8.98e-05
NM_004071	CLK1	CDC-like kinase 1	0.948	±	0.119146	0.000689	1.01	±	0.0804368	0.000235				1.11	±	0.241939	0.000218
NM_001901	CTGF	Connective tissue growth factor	1.21	±	0.121696	6e-05	1.55	±	0.23036	6.96e-06				1.85	±	0.40598	6.24e-05
AB014566	DAAM1	Dishevelled-associated activator of morphogenesis 1	0.0647	±	0.0796404	0.666	0.561	±	0.118147	0.0123				0.963	±	0.152952	0.00119
NM_004083	DDIT3/CHOP	DNA-damage-inducible transcript 3	1.18	±	0.102623	6.62e-05	0.941	±	0.287735	0.000575	1.15004	±	0.14894	0.748	±	0.219981	0.00192
NM_031284	DKFZP434B195	Hypothetical protein DKFZp434B195	0.0777	±	0.109628	0.8	0.179	±	0.25345	0.581				0.945	±	0.103787	0.00055
AJ420568	DKFZP586D0623	DKFZP586D0623 protein	0.306	±	0.131555	0.0362	0.755	±	0.221001	0.000844				1.27	±	0.332451	0.000181
NM_015400	DKFZP586N0721	DKFZP586N0721 protein	0.011	±	0.0296677	0.953	0.437	±	0.242605	0.0144				1.02	±	0.098853	3.05e-05
NM_057158	DUSP4	Dual specificity phosphatase 4	-0.34	±	0.142429	0.313	0.0394	±	0.194845	0.954				1.24	±	0.446891	0.00317
NM_001946	DUSP6	Dual specificity phosphatase 6	0.282	±	0.117444	0.103	0.593	±	0.433657	0.0616				1.32	±	NA	0.00681
NM_001961	EEF2	Eukaryotic translation elongation factor 2	0.64	±	0.106315	0.000504	0.771	±	0.111209	0.000372				1.24	±	0.354674	0.000274
NM_005801	EIF1/SUI1	eukaryotic translation initiation factor 1	0.164	±	0.0163128	0.242	1.06	±	0.315897	0.000642	0.400444	±	0.171882	1.45	±	0.0428347	1.83e-05
NM_001423	EMP1	Epithelial membrane protein 1	-0.109	±	0.177027	0.489	0.348	±	0.190078	0.0217				1	±	0.156407	6.07e-05
AL049935	FBP17	Formin-binding protein 17	0.228	±	NA	0.243	0.559	±	0.133533	0.00258				0.961	±	0.384323	0.00211
NM_017976	FLJ10038	Hypothetical protein FLJ10038	-0.0284	±	0.0119702	0.895	0.382	±	0.115036	0.0175				1.08	±	0.188919	0.000133
NM_017983	FLJ10055	Hypothetical protein FLJ10055	-0.0168	±	0.0685069	0.941	0.293	±	0.104908	0.0226				1	±	0.219079	0.000115
NM_017993	FLJ10094	Hypothetical protein FLJ10094	0.0866	±	0.0857104	0.662	0.243	±	0.261057	0.332				0.95	±	0.111461	0.000445
AB037791	FLJ10980	Hypothetical protein FLJ10980	0.483	±	0.0928739	0.00142	0.816	±	NA	0.00285				1.13	±	0.146671	0.000143
NM_017664	FLJ20093	Hypothetical protein FLJ20093	0.33	±	0.081098	0.0182	0.676	±	0.271874	0.00447				1.13	±	0.323921	0.000246
AK021663	FLJ20546	Hypothetical protein FLJ20546	0.0451	±	0.0266838	0.815	0.325	±	0.0130678	0.136				0.9	±	0.154776	0.00261
AL136693	FLJ23462	Duodenal cytochrome b	0.225	±	0.0335113	0.0149	0.382	±	0.0781301	0.00404				1.08	±	0.0714871	2.57e-05
NM_001451	FOXF1	Forkhead box F1	-0.0658	±	0.214089	0.805	0.0473	±	0.259471	0.915				0.901	±	0.245033	0.000622
NM_015675	GADD45B	Growth arrest and DNA-damage-inducible, beta	0.945	±	0.0953741	0.000145	0.0913	±	0.17434	0.674				0.0153	±	0.164802	0.946
AK024486	GLTSCR2	Glioma tumor suppressor candidate region gene 2	0.326	±	0.0840505	0.00748	0.7	±	0.150958	0.000331				1.06	±	0.2237	0.000123
NM_023914	GPR86	G protein-coupled receptor 86	0.135	±	0.107687	0.528	0.241	±	0.235313	0.422				0.922	±	0.136544	0.00128
NM_022157	GTR2	Rag C protein	0.171	±	0.101338	0.149	0.359	±	0.162385	0.0181				0.938	±	0.0916713	0.000151
NM_012257	HBP1	HMG-box containing protein 1	0.0899	±	0.116887	0.714	0.253	±	0.252054	0.287				0.973	±	0.168157	0.000348
NM_001535	HRMT1L1	HMT1 hnRNP methyltransferase-like 1 (S. cerevisiae)	0.237	±	0.0379126	0.0816	0.549	±	0.0720572	0.00741				0.904	±	0.0446943	0.00059
AK056388	HSA243666	NICE-5 protein	0.124	±	0.0948105	0.438	0.362	±	0.142888	0.0284				1.1	±	0.193364	0.000224
NM_002165	ID1	Inhibitor of DNA binding 1, dominant negative helix-loop-helix protein	1.09	±	0.324779	0.00153	-0.0417	±	0.14025	0.908				-0.0976	±	0.211694	0.653
NM_001039082	ID2B	Striated muscle contraction regulatory protein	0.93	±	0.35881	0.00533	0.188	±	0.114085	0.233				0.107	±	0.305338	0.66
NM_052815	IER3	Immediate early response 3	0.355	±	0.130869	0.0316	0.322	±	0.0889418	0.0214				0.911	±	0.294359	0.000494
NM_001551	IGBP1	Immunoglobulin (CD79A) binding protein 1	0.321	±	0.0448915	0.00282	0.809	±	0.320424	0.00117				1.07	±	0.0807727	1.83e-05
NM_006147	IRF6	Interferon regulatory factor 6	0.123	±	0.0619039	0.589	0.201	±	0.206435	0.496				0.919	±	0.0649288	0.000701
NM_004031	IRF7	Interferon regulatory factor 7	0.979	±	0.139075	0.00198	1.29	±	0.259705	0.000913	2.07267	±	0.28339	1.73	±	0.210986	7.52e-05
AF073310	IRS2	Insulin receptor substrate 2	0.245	±	0.165114	0.122	0.663	±	0.0259054	0.00189				1.62	±	0.0148764	1.44e-05
D83776	KIAA0191	KIAA0191 protein	0.109	±	0.109032	0.748	0.166	±	0.235938	0.686				0.968	±	0.0876889	0.00133
NM_014781	KIAA0203	Likely ortholog of mouse coiled coil forming protein 1	0.411	±	0.0294059	0.0044	0.821	±	0.0453713	0.000311				1.72	±	0.133314	1.44e-05
NM_014851	KIAA0469	KIAA0469 gene product	0.556	±	0.157088	0.00348	0.76	±	0.245938	0.000686				0.917	±	0.279313	0.000387
AB023201	KIAA0984	KIAA0984 protein	0.119	±	0.0913526	0.582	0.221	±	0.215021	0.392				1.05	±	0.154771	0.000459
NM_014972	KIAA1049	KIAA1049 protein	0.137	±	0.0744082	0.18	0.536	±	0.170404	0.0022				0.96	±	0.0914016	6.24e-05
AB033079	KIAA1253	KIAA1253 protein	0.23	±	0.0804606	0.0458	0.643	±	0.0719742	0.00168				1.27	±	0.0797405	0.000143
AB046797	KIAA1577	KIAA1577 protein	0.486	±	0.0548275	0.00442	0.854	±	0.192817	0.00103				0.917	±	0.215507	0.00115
NM_015074	KIF1B	Kinesin family member 1B	0.411	±	NA	0.0464	0.966	±	0.325653	0.000601				0.851	±	0.109587	0.00187
NM_001300	KLF6	Kruppel-like factor 6	0.956	±	0.216485	0.000777	0.749	±	0.0109304	0.00115	0.53364	±	0.198517	0.88	±	0.208104	0.000265
NM_017644	KLHL24	kelch-like 24 (Drosophila)	0.859	±	0.0801203	0.000602	1.47	±	0.468388	0.000575				1.86	±	0.138114	8.79e-05
NM_000421	KRT10	Keratin 10 (epidermolytic hyperkeratosis; keratosis palmaris et plantaris)	0.308	±	NA	0.146	0.416	±	0.0686535	0.0292				1.03	±	0.232846	0.00188
NM_019081	LKAP	Limkain b1	0.245	±	0.146847	0.0632	0.598	±	0.251121	0.00494				1.33	±	0.259976	8.79e-05
NM_016162	LOC51147	Candidate tumor suppressor p33 ING1 homolog	0.142	±	0.0654292	0.145	0.585	±	0.20094	0.00186				0.959	±	0.208898	0.000366
NM_016302	LOC51185	Protein x 0001	0.241	±	0.0150064	0.144	0.558	±	0.0766314	0.012				1.25	±	0.120418	8.52e-05
NM_016061	LOC51646	CGI-127 protein	0.0387	±	0.0951364	0.827	0.398	±	0.13918	0.00585				1.2	±	0.136241	3.18e-05
NM_016217	LOC51696	HHDC for homolog of Drosophila headcase	0.491	±	0.233681	0.016	0.709	±	0.32589	0.00491				0.997	±	0.251258	0.000369
NM_020247	LOC56997	Hypothetical protein, clone Telethon(Italy_B41)_Strait02270_FL142	0.391	±	NA	0.0599	0.254	±	NA	0.424				0.988	±	0.263242	0.000269
NM_053040	LOC85028	PNAS-123	1.16	±	0.315332	0.00723	0.546	±	0.0416218	0.00467				0.184	±	0.0267796	0.0706
NM_033111	LOC88523	LOC88523	0.201	±	0.0214416	0.297	0.534	±	0.0984667	0.00143				0.963	±	0.220438	0.000182
NM_031858	M17S2	Membrane component, chromosome 17, surface marker 2 (ovarian carcinoma antigen CA125)	0.286	±	0.11258	0.0205	0.645	±	0.118006	0.00157				1.18	±	0.0927344	0.000133
NM_031300	MAD3	Likely ortholog of mouse Max dimerization protein 3	0.266	±	0.0709449	0.0104	0.488	±	0.0487149	0.00163				0.908	±	0.138541	0.000103
NM_022818	MAP1A/1BLC3	Microtubule-associated proteins 1A/1B light chain 3	0.408	±	0.0500557	0.00263	0.817	±	0.346046	0.00246				1.1	±	0.0662335	8.98e-05
NM_012215	MGEA5	Meningioma expressed antigen 5 (hyaluronidase)	0.243	±	0.0460799	0.11	0.426	±	0.150465	0.0152				0.918	±	0.120077	0.000118
NM_013262	MIR	Myosin regulatory light chain interacting protein	1.07	±	0.164071	0.000199	0.79	±	0.150749	0.000235				0.722	±	0.278929	0.00277
NM_175617	MT1E	Metallothionein 1E (functional)	0.628	±	0.124323	0.00771	1.22	±	0.27675	0.000235				1.52	±	0.134922	6.71e-05
AF346509	NFAT5	Nuclear factor of activated T-cells 5, tonicity-responsive	0.103	±	0.066237	0.827	0.342	±	0.0778676	0.138				0.933	±	0.056664	0.000907
AL136640	PAIP2	PABP-interacting protein 2	0.313	±	0.0687264	0.00466	0.785	±	0.193872	0.000292				1.02	±	0.18905	9.95e-05
NM_052937	PCMTD1	protein-L-isoaspartate (D-aspartate) O-methyltransferase domain containing 1	0.667	±	0.213615	0.00369	1.07	±	0.34748	0.000544				1.87	±	0.214209	1.83e-05
NM_002631	PGD	Phosphogluconate dehydrogenase	0.246	±	0.0871397	0.0324	0.552	±	0.21955	0.00318				1.04	±	0.12145	3.83e-05
NM_007350	PHLDA1	pleckstrin homology-like domain, family A, member	1.58	±	0.217237	0.000341	1.54	±	0.259559	1.77e-05				1.72	±	0.124095	9.37e-06
NM_004864	PLAB	Prostate differentiation factor	0.112	±	0.0744915	0.304	0.719	±	0.101721	0.000903				1.62	±	0.354856	9.58e-05
NM_000445	PLEC1	Plectin 1, intermediate filament binding protein, 500kD	0.0787	±	0.336401	0.876	0.322	±	0.166459	0.0447				0.962	±	0.546232	0.00618
AJ243706	PLU-1	Putative DNA/chromatin binding motif	0.129	±	0.103526	0.204	0.516	±	0.204867	0.00669				0.923	±	0.118091	0.00037
D38503	PMS2L6	Postmeiotic segregation increased 2-like 6	0.154	±	0.1333	0.59	-0.043	±	0.115426	0.951				0.962	±	0.153468	0.00212
NM_006029	PNMA1	Paraneoplastic antigen MA1	0.191	±	0.0864191	0.152	0.491	±	0.265242	0.0195				0.995	±	0.158807	0.000143
NM_015723	PNPLA8	patatin-like phospholipase domain containing 8	0.584	±	0.203152	0.0402	1.03	±	0.227156	0.000644				1.55	±	0.0565329	5.38e-05
NM_018590	PRO0082	Hypothetical protein PRO0082	0.174	±	0.0872147	0.611	0.64	±	0.279028	0.0311				1.02	±	0.020238	0.00165
NM_017457	PSCD2	Pleckstrin homology, Sec7 and coiled/coil domains 2 (cytohesin-2)	0.0283	±	0.0483241	0.851	0.724	±	0.18676	0.000528				1.03	±	0.352227	0.0004
U59752	PSCD2L	Pleckstrin homology, Sec7 and coiled/coil domains 2-like	0.0901	±	0.02427	0.462	0.579	±	0.150049	0.0019				1.01	±	0.324909	0.000401
NM_022128	RBSK	Ribokinase	0.0518	±	0.13142	0.88	0.196	±	0.234532	0.545				1.03	±	0.154408	0.000554
AK027091	RNU2	RNA, U2 small nuclear	1.32	±	0.4365	0.00192	1.4	±	0.553739	0.000783				1.74	±	0.359838	0.000189
NM_002970	SAT	Spermidine/spermine N1-acetyltransferase	1.03	±	0.0895784	0.00011	1.57	±	0.0724409	2.05e-06				1.7	±	0.160961	1.44e-05
NM_005625	SDCBP	Syndecan binding protein (syntenin)	0.188	±	0.066949	0.0855	0.503	±	0.0408112	0.00144				0.992	±	0.342572	0.000542
NM_006323	SEC24B	SEC24 related gene family, member B (S. cerevisiae)	0.347	±	0.120984	0.116	0.62	±	0.0831489	0.0184				1.03	±	0.0606856	0.000752
NM_005025	SERPINI1	Serine (or cysteine) proteinase inhibitor, clade I (neuroserpin), member 1	0.323	±	0.127457	0.0239	0.519	±	NA	0.0285				1.02	±	NA	0.00648
BC008737	SLC25A6	Solute carrier family 25 (mitochondrial carrier; adenine nucleotide translocator), member 6	0.404	±	0.113716	0.129	0.829	±	0.142566	0.00306				1.06	±	0.128435	0.000708
NM_006425	SLU7	Step II splicing factor SLU7	0.404	±	0.0629814	0.0239	0.862	±	0.294297	0.00147				0.929	±	0.0507043	0.000218
NM_003900	SQSTM1	Sequestosome 1	0.234	±	0.0730018	0.291	0.482	±	0.186699	0.0395				1.13	±	0.311044	0.00132
NM_032944	STK31	Serine/threonine kinase 31	0.617	±	0.53437	0.0733	0.946	±	0.25053	0.000657				0.795	±	0.333095	0.00188
NM_016283	TAF9	TAF9 RNA polymerase II, TATA box binding protein (TBP)-associated factor	0.994	±	0.143502	0.000917	1.68	±	0.370037	4.05e-05				2.04	±	0.225438	1.44e-05
AL050107	TAZ	Transcriptional co-activator with PDZ-binding motif (TAZ)	-0.117	±	0.118619	0.347	0.0488	±	0.213573	0.886				0.992	±	0.211716	0.000174
NM_005655	TIEG	TGFB inducible early growth response	0.908	±	0.430077	0.00994	-0.402	±	0.0797921	0.0136				-0.308	±	0.0856519	0.0566
AF082557	TNKS	Tankyrase, TRF1-interacting ankyrin-related ADP-ribose polymerase	0.35	±	0.106225	0.00733	0.633	±	0.270703	0.0025				0.947	±	0.419759	0.00417
NM_005488	TOM1	Target of myb1 (chicken)	0.0524	±	0.0140657	0.826	0.394	±	0.168028	0.0177				0.947	±	0.284192	0.000472
NM_033017	TRIM4	Tripartite motif-containing 4	0.486	±	0.179669	0.00789	0.764	±	0.418019	0.00428				1.13	±	0.208459	8.98e-05
AK027071	TSC22	Transforming growth factor beta-stimulated protein TSC-22	0.246	±	0.182579	0.117	0.795	±	0.174216	0.000844				1.34	±	0.076296	3.76e-05
NM_006472	TXNIP	Thioredoxin interacting protein	1.43	±	0.209409	0.000171	1.36	±	0.329959	9.38e-05				1.36	±	0.189494	2.49e-05
NM_003330	TXNRD1	Thioredoxin reductase 1	0.0739	±	0.0761252	0.774	0.227	±	0.216663	0.397				0.993	±	0.122807	0.000388
NM_014950	ZBTB1	zinc finger and BTB domain containing 1	1.11	±	0.319411	0.0034	0.888	±	0.321776	0.00976				0.848	±	0.178154	0.00797
NM_006007	ZNF216	Zinc finger protein 216	0.232	±	0.187618	0.115	0.583	±	0.196779	0.00163				0.915	±	0.229249	0.000183
BC017265		Homo sapiens, RAB9, member RAS oncogene family, clone MGC:29629 IMAGE:4139714, mRNA, complete cds	-0.574	±	0.215425	0.00462	0.229	±	0.0577293	0.103				1.05	±	0.0648723	6.95e-05
AK026902		Homo sapiens cDNA: FLJ23249 fis, clone COL04196	0.0136	±	0.0291648	0.947	0.454	±	0.292068	0.0177				0.946	±	0.151399	8.79e-05
AK024111		Homo sapiens cDNA FLJ10673 fis, clone NT2RP2006393	0.034	±	0.0854867	0.931	0.333	±	0.0651672	0.0243				0.978	±	0.232916	0.00108
BC009269		Homo sapiens, clone IMAGE:3140944, mRNA, partial cds	0.0701	±	0.097673	0.793	0.239	±	0.225675	0.326				0.937	±	0.0826681	0.000366
BC017001		Homo sapiens, Similar to RIKEN cDNA 1700127B04 gene, clone IMAGE:4425440, mRNA, partial cds	0.0705	±	0.0574414	0.536	0.292	±	0.128557	0.0262				1.24	±	0.10383	1.83e-05
BC008502		Homo sapiens cDNA FLJ13289 fis, clone OVARC1001170	0.162	±	0.126768	0.408	0.681	±	0.0370531	0.000252				1.03	±	0.11197	3.76e-05
BC007199		Homo sapiens, clone MGC:12617 IMAGE:2964706, mRNA, complete cds	0.19	±	0.142859	0.278	0.313	±	0.218692	0.0775				0.958	±	NA	0.00256
AK023617		Homo sapiens cDNA FLJ13555 fis, clone PLACE1007677	0.254	±	0.13948	0.0594	0.866	±	NA	0.0407				1.19	±	0.390933	0.00112
BC017972		Homo sapiens, clone IMAGE:4693260, mRNA	0.268	±	0.0966893	0.168	0.451	±	0.268359	0.0193				0.96	±	0.0831897	0.00132
AK023933		Homo sapiens cDNA FLJ13871 fis, clone THYRO1001321	0.27	±	0.0618168	0.269	0.529	±	NA	0.0277				1.06	±	NA	0.00176
AK023554		Homo sapiens cDNA FLJ13492 fis, clone PLACE1004284	0.283	±	0.0781521	0.11	0.829	±	0.300276	0.00777				1.32	±	0.264457	0.000187
BC015555		Homo sapiens, clone IMAGE:3603998, mRNA, partial cds	0.293	±	0.150224	0.133	0.474	±	0.196314	0.012				1.03	±	0.298813	0.000731
AK027191		Homo sapiens cDNA: FLJ23538 fis, clone LNG08010, highly similar to BETA2 Human MEN1 region clone eps	0.294	±	0.216643	0.0712	0.748	±	0.310943	0.00161				1.67	±	0.197068	1.44e-05
AK026295		Homo sapiens cDNA: FLJ22642 fis, clone HSI06970	0.306	±	0.158402	0.24	0.467	±	0.110403	0.039				0.962	±	0.16129	0.00106
AK024327		Homo sapiens cDNA FLJ14265 fis, clone PLACE1002256	0.401	±	0.0822303	0.00961	0.578	±	0.122025	0.00378				1.11	±	0.173479	8.2e-05
BC005231		Homo sapiens, Similar to serine/threonine kinase 4, clone MGC:12254 IMAGE:3950315, mRNA, complete cd	0.401	±	NA	0.153	0.179	±	NA	0.535				1.2	±	NA	0.00106
AK057652		Homo sapiens cDNA FLJ33090 fis, clone TRACH2000559	0.461	±	0.099214	0.00282	0.723	±	0.0740617	0.00108				1.28	±	0.0266989	8.79e-05
AK056630		Homo sapiens cDNA FLJ32068 fis, clone OCBBF1000114	0.608	±	0.148275	0.0063	0.864	±	0.183036	0.00136				1.28	±	0.0714376	0.000144
AK024270		Homo sapiens cDNA FLJ14208 fis, clone NT2RP3003264	0.897	±	0.516909	0.0693	0.419	±	NA	0.235				1.26	±	NA	0.00565
AL117595		Homo sapiens mRNA; cDNA DKFZp564C2063 (from clone DKFZp564C2063)	0.904	±	0.188317	0.000498	0.683	±	0.237995	0.00128				0.773	±	0.0843666	8.98e-05
DOWN-REGULATED GENES			2 hours LY294002				4 hours LY294002							8 hours LY294002
ID	gene_symbol	gene_name	log2 ratio		SD of log2 Ratio	P-value	log2 ratio		SD of log2 Ratio	P-value	RT-PCR log2 ratio		SD of log2 Ratio	log2 ratio		SD of log2 Ratio	P-value
NM_006988	ADAMTS1	A disintegrin-like and metalloprotease (reprolysin type) with thrombospondin type 1 motif, 1	-0.254	±	0.172592	0.164	-0.812	±	0.406799	0.00731				-1.62	±	0.54261	0.000402
NM_006818	AF1Q	ALL1-fused gene from chromosome 1q	-0.29	±	0.040686	0.00862	-0.622	±	0.180865	0.00093				-1.31	±	0.252141	8.79e-05
NM_020299	AKR1B10	Aldo-keto reductase family 1, member B10 (aldose reductase)	-0.0609	±	0.032282	0.537	-0.394	±	0.196047	0.0144				-1.02	±	0.2038	0.000133
NM_000693	ALDH1A3	Aldehyde dehydrogenase 1 family, member A3	-0.215	±	0.0688367	0.0449	-0.641	±	NA	0.00597				-1.41	±	0.492621	0.00042
AF047002	ALY	Transcriptional coactivator	-0.201	±	0.0533179	0.0238	-0.329	±	0.0389018	0.00749				-0.985	±	0.0896225	3.76e-05
NM_001634	AMD1	S-adenosylmethionine decarboxylase 1	-0.415	±	0.0655204	0.00192	-0.994	±	0.193814	0.000147				-0.919	±	0.147783	0.000183
NM_181847	AMIGO2	adhesion molecule with Ig-like domain 2	-0.946	±	0.236366	0.000899	-0.612	±	0.193112	0.00136				-0.257	±	0.143656	0.0453
XM_931948	ATP13A3	ATPase type 13A3	-0.57	±	0.0270359	0.000375	-0.972	±	0.220372	0.000178				-0.459	±	0.266971	0.0101
NM_001677	ATP1B1	ATPase, Na+/K+ transporting, beta 1 polypeptide	-0.241	±	0.0998079	0.0298	-0.565	±	0.236672	0.00359				-0.964	±	0.415804	0.00275
NM_004282	BAG2	BCL2-associated athanogene 2	-0.786	±	0.0816373	0.000341	-0.928	±	0.095112	9.26e-05	-2.11536	±	0.0623916	-0.881	±	0.103722	6.67e-05
NM_001709	BDNF	Brain-derived neurotrophic factor	-0.942	±	0.0331679	6e-05	-0.797	±	0.422474	0.00424				-0.931	±	0.273759	0.000331
NM_001165	BIRC3/cIAP2	Baculoviral IAP repeat-containing 3	-1.73	±	0.193184	6.62e-05	-2.55	±	0.309546	4.08e-06	-3.14888	±	0.136263	-2.14	±	0.256167	1.83e-05
AB023430	BIT	Brain-immunoglobulin-like molecule with tyrosine-based activation motifs	-0.0677	±	0.0569546	0.76	-0.316	±	0.0626292	0.0144				-1.05	±	0.151871	0.000103
NM_020375	C12orf5	Chromosome 12 open reading frame 5	-0.562	±	0.111279	0.00102	-0.85	±	0.519226	0.00475				-1.28	±	0.500374	0.00077
NM_002982	CCL2/SCYA2	chemokine (C-C motif) ligand 2	-2.29	±	0.295112	0.000871	-2.24	±	0.729016	0.000252	-3.49406	±	0.187549	-1.22	±	0.373276	0.000997
NM_053056	CCND1	Cyclin D1 (PRAD1: parathyroid adenomatosis 1)	-0.77	±	0.108957	0.000609	-0.944	±	0.0735594	0.000235				-0.947	±	0.113841	0.000114
NM_001785	CDA	Cytidine deaminase	-0.177	±	NA	0.486	-0.17	±	NA	0.67				-0.987	±	NA	0.00973
NM_003504	CDC45L	CDC45 cell division cycle 45-like (S. cerevisiae)	0.00288	±	0.0448205	0.99	-0.157	±	0.074569	0.262				-1.01	±	0.103998	7.04e-05
NM_001254	CDC6	CDC6 cell division cycle 6 homolog (S. cerevisiae)	-0.212	±	0.0352113	0.0812	-0.468	±	0.0727814	0.00277				-1.15	±	0.055938	4.14e-05
NM_000089	COL1A2	Collagen, type I, alpha 2	0.0686	±	0.0305166	0.427	-0.355	±	0.134465	0.014				-1.03	±	0.223391	0.000144
NM_016352	CPA4	Carboxypeptidase A4	-0.0201	±	0.0762906	0.913	-0.234	±	0.0791277	0.0613				-0.979	±	0.121589	8.98e-05
NM_000104	CYP1B1	Cytochrome P450, subfamily I (dioxin-inducible), polypeptide 1 (glaucoma 3, primary infantile)	-1.4	±	0.461585	0.00213	-1.75	±	0.605739	0.000212	-2.1937	±	0.234537	-1.03	±	0.280267	0.00293
NM_000788	DCK	Deoxycytidine kinase	NA	±	NA	NA	-1.7	±	NA	0.00849				NA	±	NA	NA
NM_013989	DIO2	Deiodinase, iodothyronine, type II	-1.51	±	0.694406	0.00929	-2.85	±	0.530521	1.37e-05				-3.09	±	0.0366224	2.58e-06
NM_001048249	DKFZP686E2158	hypothetical protein LOC643155	-0.659	±	0.0891733	0.000634	-1	±	0.236393	0.000216				-0.551	±	0.366943	0.0151
NM_012242	DKK1	Dickkopf homolog 1 (Xenopus laevis)	-2.04	±	0.125182	9.13e-06	-1.55	±	0.429697	0.000107	-3.55097	±	0.083123	-1.73	±	0.365971	6.04e-05
NM_006021	DLEU2	Deleted in lymphocytic leukemia, 2	-0.362	±	0.138249	0.00999	-0.877	±	0.49317	0.00441				-1.33	±	0.614552	0.00138
NM_001539	DNAJA1	DnaJ (Hsp40) homolog, subfamily A, member 1	-0.0913	±	0.00831218	0.247	-0.752	±	0.0251367	9.26e-05				-1.26	±	0.157586	2.78e-05
NM_004414	DSCR1	Down syndrome critical region gene 1	-2.03	±	0.498279	0.000602	-1.35	±	0.221772	1.65e-05				-1.02	±	0.162463	9.24e-05
NM_001955	EDN1	Endothelin 1	-1.88	±	0.281488	0.000145	-1.42	±	0.429412	0.006				-1.12	±	NA	0.000891
NM_003797	EED	Embryonic ectoderm development	-0.656	±	0.101313	0.000713	-0.778	±	0.0543682	0.000191				-0.993	±	0.16356	8.98e-05
NM_001970	EIF5A	Eukaryotic translation initiation factor 5A	-0.365	±	0.0588447	0.0138	-0.593	±	0.0618323	0.000529				-1.29	±	0.326319	0.00014
NM_000121	EPOR	Erythropoietin receptor	-0.372	±	0.0596847	0.0164	-0.51	±	NA	0.0592				-0.905	±	0.364189	0.00152
NM_001993	F3	Coagulation factor III (thromboplastin, tissue factor)	-1.44	±	0.276528	0.000324	-1.24	±	0.338063	0.000301	-2.27501	±	0.0844	-1.02	±	0.413997	0.00187
NM_004111	FEN1	Flap structure-specific endonuclease 1	-0.35	±	0.0569875	0.00772	-0.585	±	0.122212	0.00314				-0.994	±	0.217452	0.000163
NM_002006	FGF2	Fibroblast growth factor 2 (basic)	-0.888	±	0.0632367	0.000126	-0.927	±	0.462839	0.00257				-0.724	±	0.576145	0.0251
NM_022145	FKSG14	Leucine zipper protein FKSG14	-0.0791	±	0.142065	0.635	-0.405	±	0.080935	0.0128				-1.06	±	0.198049	9.95e-05
AK023175	FLJ10036	Hypothetical protein FLJ10036	0.0509	±	0.0434581	0.729	-0.284	±	0.159883	0.0384				-0.941	±	0.198588	0.000113
NM_018147	FLJ10582	Hypothetical protein FLJ10582	-0.233	±	0.043383	0.445	-0.547	±	0.28425	0.0761				-1.25	±	0.537051	0.0032
NM_024570	FLJ11712	Hypothetical protein FLJ11712	-0.0756	±	0.0575303	0.785	-0.4	±	0.130342	0.0214				-1.02	±	0.19886	0.000324
NM_032181	FLJ13391	Hypothetical protein FLJ13391	-0.637	±	0.131389	0.000691	-0.86	±	0.152881	0.000212				-1.09	±	0.361653	0.0004
NM_017735	FLJ20272	Hypothetical protein FLJ20272	-0.0123	±	0.0991625	0.974	-0.431	±	NA	0.0739				-1	±	0.243797	0.00077
AK026068	FLJ22415	Hypothetical protein FLJ22415	-0.096	±	0.116955	0.43	-0.512	±	0.156471	0.00227				-1.26	±	0.00132359	0.000137
NM_021928	FLJ22649	Hypothetical protein FLJ22649 similar to signal peptidase SPC22/23	-0.492	±	0.0489619	0.04	-0.808	±	0.22569	0.00407				-1.04	±	0.274087	0.00138
NM_002031	FRK	Fyn-related kinase	-0.389	±	0.0889725	0.00327	-0.633	±	0.185575	0.00138				-0.927	±	0.104391	5.58e-05
NM_006350	FST	Follistatin	-1.17	±	0.163547	0.000341	-0.902	±	0.00272019	0.000235				-0.91	±	0.163638	0.00107
NM_015714	G0S2	Putative lymphocyte G0/G1 switch gene	-1.67	±	0.249517	0.00014	-2.34	±	0.272409	2.84e-06	-3.14738	±	0.430388	-2.11	±	0.24835	1.36e-05
NM_002041	GABPB2	GA binding protein transcription factor, beta subunit 2 (47kD)	-0.851	±	0.208624	0.0021	-1.09	±	0.137555	3.19e-05				-1.3	±	NA	0.000383
NM_002053	GBP1	Guanylate binding protein 1, interferon-inducible, 67kD	-1.15	±	0.0834597	6e-05	-1.16	±	0.246339	7.51e-05				-1.19	±	0.284993	0.000109
NM_018284	GBP3	guanylate binding protein 3	-0.814	±	0.13231	0.00387	-0.962	±	0.456253	0.00521				-0.818	±	0.390589	0.0067
NM_000165	GJA1	Gap junction protein, alpha 1, 43kD (connexin 43)	-0.0863	±	0.0592825	0.357	-0.525	±	0.096163	0.00155				-1.04	±	0.324338	0.000465
NM_006851	GLIPR1	Glioma pathogenesis-related protein	-1.06	±	0.140812	0.000264	-1.03	±	0.327971	0.000311				-1.1	±	0.341193	0.000324
NM_006143	GPR19	G protein-coupled receptor 19	-1.18	±	0.421469	0.00275	-0.485	±	NA	0.149				NA	±	NA	NA
NM_000830	GRIK1	Glutamate receptor, ionotropic, kainate 1	-0.131	±	NA	0.805	-2.77	±	NA	0.0017				-0.332	±	NA	0.397
NM_002090	GRO3	GRO3 oncogene	-1.43	±	0.0162615	0.00013	-0.815	±	NA	0.0185				NA	±	NA	NA
NM_014365	H11	Protein kinase H11	-0.52	±	0.146947	0.00276	-0.4	±	0.017759	0.0198				-1.14	±	NA	0.00476
NM_003642	HAT1	Histone acetyltransferase 1	-0.176	±	0.00427273	0.0419	-0.531	±	0.11833	0.00121				-1.15	±	0.200798	6.24e-05
AF395440	HEJ1	Similar to DNAJ	-0.151	±	0.0719447	0.607	-0.685	±	0.0526178	0.054				-1.22	±	0.0538347	0.00361
NM_031370	HNRPD	Heterogeneous nuclear ribonucleoprotein D (AU-rich element RNA binding protein 1, 37kD)	-0.336	±	0.113591	0.0142	-0.691	±	0.0895519	0.000486				-1.36	±	0.290978	8.98e-05
NM_012207	HNRPH3	Heterogeneous nuclear ribonucleoprotein H3 (2H9)	-0.331	±	0.0905375	0.00531	-0.621	±	0.253563	0.00228				-1.24	±	0.448076	0.000487
NM_005345	HSPA1A	Heat shock 70kD protein 1A	-0.219	±	0.0714967	0.0218	-0.642	±	0.452911	0.0174				-1.03	±	0.332212	0.000375
NM_014177	HSPC154	HSPC154 protein	-0.383	±	0.0676426	0.00641	-0.68	±	0.261165	0.0018				-1.08	±	0.262869	0.000163
NM_002157	HSPE1	Heat shock 10kD protein 1 (chaperonin 10)	-0.126	±	0.0930245	0.199	-0.361	±	0.175158	0.0152				-1.12	±	0.395703	0.000468
NM_013300	HSU79274	Protein predicted by clone 23733	-0.177	±	0.0259102	0.0819	-0.474	±	0.248117	0.0117				-0.934	±	0.302138	0.00323
NM_000599	IGFBP3	Insulin-like growth factor binding protein 3	0.0452	±	0.0644244	0.71	-0.0348	±	0.0524966	0.898				-0.923	±	0.192676	0.000133
NM_002185	IL7R	Interleukin 7 receptor	-0.818	±	0.0432697	0.000426	-1.52	±	0.15411	6.63e-06	-1.38798	±	0.0261721	-2.21	±	0.413342	5.58e-05
NM_022767	ISG20L1	interferon stimulated exonuclease gene 20kDa-like 1	-0.936	±	0.477936	0.019	-1.14	±	0.539208	0.00218				-1.14	±	0.502155	0.00237
NM_014903	KIAA0938	KIAA0938 protein	0.0202	±	0.101914	0.949	-0.964	±	0.277594	0.00115				-1.16	±	0.271492	0.00137
AB033025	KIAA1199	KIAA1199 protein	-0.37	±	0.168465	0.0533	-0.693	±	0.118147	0.00476				-1.16	±	0.227592	0.00101
NM_016052	LOC51018	CGI-115 protein	-0.345	±	0.0613622	0.0027	-0.778	±	0.197593	0.000591				-1.03	±	0.233119	0.000126
NM_016619	LOC51316	Hypothetical protein	-0.175	±	0.0772562	0.0832	-0.409	±	0.242963	0.0217				-1.31	±	0.28072	0.000768
NM_016095	LOC51659	HSPC037 protein	-0.138	±	0.0342659	0.0977	-0.245	±	0.0775865	0.0391				-0.963	±	0.229718	0.000218
NM_020143	LOC56902	Putatative 28 kDa protein	-0.406	±	0.0724287	0.0104	-0.817	±	0.331664	0.00153				-0.985	±	0.288552	0.000324
NM_020355	LOC57090	HRPAP20 short form	-1.24	±	0.563308	0.0184	-1.12	±	0.147666	0.000913				-1.65	±	NA	0.00303
BC000862	LOC87178	Hypothetical protein LOC87178	-0.28	±	0.0191809	0.00507	-0.746	±	0.0579779	0.0019				-0.924	±	0.266846	0.00028
NM_032860	LTV1	LTV1 homolog (S. cerevisiae)	-0.6	±	0.0407007	0.000893	-1.08	±	0.181434	0.000201				-0.946	±	0.179652	0.000542
NM_005911	MAT2A	Methionine adenosyltransferase II, alpha	-0.28	±	0.0894844	0.0118	-0.915	±	0.143369	7.51e-05				-0.778	±	0.363586	0.00211
AL136840	MCM10	MCM10 minichromosome maintenance deficient 10 (S. cerevisiae)	-0.135	±	0.0748995	0.138	-0.447	±	0.357397	0.0381				-1.21	±	0.376347	0.000331
NM_004526	MCM2	MCM2 minichromosome maintenance deficient 2, mitotin (S. cerevisiae)	0.0462	±	0.00661707	0.793	-0.141	±	0.0962105	0.418				-0.92	±	0.201185	0.000219
X74794	MCM4	MCM4 minichromosome maintenance deficient 4 (S. cerevisiae)	-0.0601	±	0.0991877	0.674	-0.181	±	0.280571	0.42				-0.952	±	0.305794	0.000498
NM_005915	MCM6	MCM6 minichromosome maintenance deficient 6 (MIS5 homolog, S. pombe) (S. cerevisiae)	-0.0386	±	0.073773	0.852	-0.358	±	0.0823409	0.00889				-1.32	±	0.0974396	1.44e-05
NM_002402	MEST	Mesoderm specific transcript homolog (mouse)	-0.116	±	0.0257808	0.174	-0.473	±	NA	0.0145				-1.46	±	0.46008	0.000265
NM_032299	MGC2714	Hypothetical protein MGC2714	-0.463	±	0.0693269	0.00421	-0.819	±	0.155785	0.000379				-0.904	±	0.347392	0.00131
NM_025268	MGC4659	Hypothetical protein MGC4659	-0.408	±	0.505774	0.258	-0.64	±	0.14448	0.00534				-0.967	±	0.111841	0.00261
NM_024096	MGC5627	Hypothetical protein MGC5627	-0.267	±	0.0277485	0.016	-0.589	±	0.0877245	0.000708				-1.21	±	0.0630444	1.44e-05
NM_002422	MMP3	Matrix metalloproteinase 3 (stromelysin 1, progelatinase)	-0.372	±	0.126919	0.0477	-0.981	±	0.509611	0.00562				-1.74	±	0.76064	0.00107
NM_014175	MRPL15	Mitochondrial ribosomal protein L15	-0.34	±	0.0305347	0.00196	-0.596	±	0.0592813	0.000391				-0.905	±	0.12524	6.04e-05
NM_181782	NCOA7	nuclear receptor coactivator 7	-1.11	±	0.234815	0.000493	-0.596	±	0.24326	0.00228				0.259	±	0.21796	0.0615
NM_004289	NFE2L3	Nuclear factor (erythroid-derived 2)-like 3	-0.17	±	0.0594878	0.0803	-0.593	±	0.224103	0.00243				-1.11	±	0.296784	0.0004
NM_032730	NIMP	NOGO-interacting mitochondrial protein	-0.295	±	0.0164687	0.00707	-0.748	±	0.251813	0.0011				-1.01	±	0.295035	0.000246
NM_006392	NOL5A	Nucleolar protein 5A (56kD with KKE/D repeat)	-0.202	±	0.0111494	0.0313	-0.608	±	0.0994837	0.000379				-1.25	±	0.171352	2.57e-05
NM_018983	NOLA1	Nucleolar protein family A, member 1 (H/ACA small nucleolar RNPs)	-0.584	±	0.10309	0.000713	-1.06	±	0.0906001	1.35e-05				-1.07	±	0.147829	4.1e-05
NM_002522	NPTX1	Neuronal pentraxin I	-0.226	±	0.0610918	0.201	-0.542	±	0.168619	0.00867				-0.928	±	0.346291	0.00115
NM_002527	NTF3	Neurotrophin 3	-1.03	±	0.0463843	0.000557	-0.945	±	0.375062	0.00242	-3.36849	±	0.537289	-1.22	±	NA	0.0015
NM_013248	NXT1	NUTF-like export factor1	-0.905	±	0.0848829	0.000142	-0.638	±	0.152914	0.000716				-0.905	±	0.112018	6.67e-05
NM_005824	P37NB	37 kDa leucine-rich repeat (LRR) protein	-0.285	±	0.0616948	0.0285	-0.417	±	0.165523	0.0151				-1.23	±	0.193551	9.85e-05
NM_017906	PAK1IP1	PAK1 interacting protein 1	-0.556	±	0.0208737	0.000533	-1.02	±	0.266954	0.000306				-1.28	±	0.206608	0.000117
NM_003746	PIN	Dynein, cytoplasmic, light polypeptide	-0.274	±	0.0837298	0.042	-0.791	±	0.112232	0.000644				-1.59	±	0.368066	0.000129
NM_000325	PITX2	Paired-like homeodomain transcription factor 2	-0.292	±	0.173084	0.0398	-0.544	±	0.173816	0.0107				-1.13	±	0.104595	0.00032
NM_002658	PLAU	Plasminogen activator, urokinase	-1.48	±	0.176692	0.000126	-1.39	±	0.0882284	6.35e-06	-1.0539	±	0.0705726	-1.04	±	0.121542	6.67e-05
NM_005033	PMSCL1	Polymyositis/scleroderma autoantigen 1 (75kD)	-0.377	±	0.0380924	0.00493	-0.634	±	0.20333	0.00192				-0.909	±	0.079108	3.76e-05
NM_005729	PPIF	Peptidylprolyl isomerase F (cyclophilin F)	-0.582	±	0.056371	0.000889	-1.12	±	0.123265	5.47e-05				-0.62	±	0.190975	0.00237
NM_016059	PPIL1	Peptidylprolyl isomerase (cyclophilin)-like 1	-0.222	±	0.048575	0.0191	-0.609	±	0.214827	0.00147				-1.2	±	0.176082	5.38e-05
NM_000946	PRIM1	Primase, polypeptide 1 (49kD)	0.0467	±	0.0430376	0.776	-0.362	±	0.0502427	0.0287				-0.995	±	0.264178	0.000443
NM_016077	PTRH2	peptidyl-tRNA hydrolase 2	-0.874	±	0.016052	6e-05	-0.923	±	0.0422483	0.000178				-0.744	±	0.164732	0.00186
NM_002852	PTX3	Pentaxin-related gene, rapidly induced by IL-1 beta	-0.999	±	0.0682395	0.000324	-1.29	±	0.546169	0.00126				-1.19	±	0.101371	0.00034
NM_002923	RGS2	Regulator of G-protein signalling 2, 24kD	-0.308	±	0.0619644	0.0069	-0.0269	±	0.0867193	0.928				-1.03	±	0.342047	0.00042
NM_003702	RGS20	Regulator of G-protein signalling 20	-0.437	±	0.0283279	0.00218	-0.942	±	0.339523	0.00108				-1.21	±	0.229538	0.000123
NM_016183	RPLP0L	Ribosomal protein, large, P0-like	-0.493	±	0.115898	0.00216	-0.76	±	0.315596	0.00155				-1.19	±	0.0823973	2.88e-05
NM_006745	SC4MOL	Sterol-C4-methyl oxidase-like	-0.998	±	0.34927	0.0025	-0.497	±	0.278846	0.0106				-0.444	±	0.425013	0.0487
NM_000609	SDF1	Stromal cell-derived factor 1	-0.0616	±	0.0198993	0.505	-0.858	±	NA	0.00407				-1.48	±	0.282996	5.21e-05
NM_022044	SDF2L1	Stromal cell-derived factor 2-like 1	-0.238	±	0.0977863	0.0559	-0.503	±	0.145597	0.00205				-1.28	±	0.215289	6.11e-05
NM_001235	SERPINH2	Serine (or cysteine) proteinase inhibitor, clade H (heat shock protein 47), member 2	0.0706	±	0.131024	0.783	-0.225	±	0.0695918	0.147				-0.954	±	0.183447	0.000227
NM_003016	SFRS2	Splicing factor, arginine/serine-rich 2	-0.2	±	0.16052	0.121	-0.385	±	0.153175	0.0127				-0.904	±	0.209009	0.000174
NM_003017	SFRS3	Splicing factor, arginine/serine-rich 3	-0.561	±	0.0259503	0.0146	-1.32	±	0.178122	0.000107				-1.53	±	0.0726843	1.83e-05
NM_006276	SFRS7	Splicing factor, arginine/serine-rich 7 (35kD)	-0.429	±	0.074643	0.00596	-0.875	±	0.303352	0.00145				-1.79	±	NA	0.00188
NM_003020	SGNE1	Secretory granule, neuroendocrine protein 1 (7B2 protein)	-0.639	±	0.0845389	0.0395	-0.979	±	0.435125	0.00813				-1.6	±	0.304529	0.000329
NM_004207	SLC16A3	Solute carrier family 16 (monocarboxylic acid transporters), member 3	-0.0617	±	0.16355	0.772	-0.116	±	0.280368	0.657				-1	±	0.115091	3.76e-05
NM_006622	SNK	Serum-inducible kinase	-0.903	±	0.147946	0.000324	-0.782	±	0.147134	0.000201				-0.978	±	0.521109	0.00275
NM_006938	SNRPD1	Small nuclear ribonucleoprotein D1 polypeptide (16kD)	-0.224	±	0.0639858	0.303	-0.261	±	0.134039	0.242				-1.08	±	0.406171	0.00131
NM_003714	STC2	Stanniocalcin 2	-0.96	±	0.136199	0.00542	-1.23	±	0.318947	0.000212				-0.781	±	0.426194	0.0101
NM_012449	STEAP	Six transmembrane epithelial antigen of the prostate	-0.244	±	0.05354	0.0193	-0.808	±	0.096651	0.000215				-1.4	±	0.244276	4.46e-05
AK057889	TCEB1	Transcription elongation factor B (SIII), polypeptide 1 (15kD, elongin C)	-0.247	±	0.0105928	0.0153	-0.561	±	0.236324	0.00424				-0.912	±	0.171451	0.00187
NM_006528	TFPI2	Tissue factor pathway inhibitor 2	-0.527	±	0.0707288	0.00417	-0.784	±	0.159605	0.0019				-1.02	±	0.370184	0.000711
NM_004085	TIMM8A	Translocase of inner mitochondrial membrane 8 homolog A (yeast)	-0.465	±	0.0252292	0.0184	-0.634	±	0.30937	0.0106				-1.01	±	0.309438	0.000602
NM_002546	TNFRSF11B	Tumor necrosis factor receptor superfamily, member 11b (osteoprotegerin)	-0.667	±	0.142155	0.000756	-1.21	±	0.361658	0.000212	-2.04916	±	-0.141654	-0.0329	±	0.296477	0.911
NM_003280	TNNC1	Troponin C, slow	-0.317	±	0.0828446	0.0544	-0.381	±	0.273365	0.102				-1.36	±	0.224607	0.000101
NM_014317	TPT	Trans-prenyltransferase	-0.131	±	0.0204799	0.417	-0.242	±	0.0963066	0.0921				-0.913	±	0.201629	0.000143
NM_006440	TR	Thioredoxin reductase beta	-0.286	±	0.0739818	0.3	-0.411	±	0.154907	0.0735				-0.908	±	0.0807779	0.000794
NM_006470	TRIM16	Tripartite motif-containing 16	-0.492	±	0.0588598	0.000713	-0.903	±	0.120632	9.26e-05				-0.627	±	0.250846	0.00176
NM_018718	TSGA14	Testis specific, 14	-0.0766	±	0.0252275	0.492	-0.477	±	0.2365	0.00877				-1	±	0.289872	0.000264
NM_033035	TSLP	Thymic stromal lymphopoietin	-1.09	±	0.261782	0.00104	-0.522	±	0.567346	0.18				0.428	±	NA	0.0599
NM_003384	VRK1	Vaccinia related kinase 1	-0.208	±	0.0650847	0.0671	-0.482	±	0.193977	0.0038				-0.986	±	0.249729	0.000277
AL359052		Homo sapiens mRNA full length insert cDNA clone EUROIMAGE 1968422	0.0682	±	0.0928749	0.614	-0.618	±	0.331643	0.00585				-0.977	±	0.279356	0.000836
AL122071		Homo sapiens mRNA; cDNA DKFZp434H1235 (from clone DKFZp434H1235); partial cds	-0.145	±	0.0395373	0.132	-0.878	±	0.363632	0.00277				-1.55	±	0.404181	0.000163
BC011706		Homo sapiens, Similar to RIKEN cDNA 5430428G01 gene, clone MGC:19780 IMAGE:3689162, mRNA, complete c	-0.154	±	0.0419192	0.0659	-0.602	±	0.211687	0.00198				-1.14	±	0.173614	7.04e-05
AK056955		Homo sapiens cDNA FLJ32393 fis, clone SKMUS2000074, highly similar to Homo sapiens methyltransferase	-0.17	±	0.102782	0.318	-0.598	±	0.20787	0.00381				-1.27	±	0.3241	0.000218
AJ420576		Homo sapiens, Similar to hypothetical protein, MGC:7199, clone MGC:4666 IMAGE:3531630, mRNA, complet	-0.179	±	0.0341075	0.294	-0.628	±	0.320049	0.0192				-0.98	±	0.428182	0.0026
L27560		Homo sapiens, clone IMAGE:4183312, mRNA, partial cds	-0.228	±	0.0762419	0.0227	-0.919	±	0.43134	0.00216				-1.34	±	0.253867	6.04e-05
BC017941		Homo sapiens, Similar to RIKEN cDNA 2510006C20 gene, clone MGC:24036 IMAGE:4282697, mRNA, complete c	-0.284	±	NA	0.186	-0.339	±	0.257982	0.119				-1.23	±	NA	0.00693
AK021874		cDNA FLJ11812 fis, clone HEMBA1006364	-0.974	±	0.0768878	0.000126	-1.02	±	0.102573	0.000147				-0.328	±	0.232246	0.041
