# Supplementary material for: Phosphatidylinositol 3-kinase signaling in proliferating cells maintains an anti-apoptotic transcriptional program mediated by inhibition of FOXO and non-canonical activation of NFκB transcription factors
Source: BMC Cell Biol. 2008 Jan 28;9:6. doi: 10.1186/1471-2121-9-6 (PMC2268685; doi:10.1186/1471-2121-9-6)
Supplement: Additional file 3 — TRANSFAC matrices tested for over-representation in the genes that were differentially expressed after 2 and 4 hours of PI 3-kinase inhibition [file 1471-2121-9-6-S3.xls]

## Sheet: 3a
Additional file 3a - TRANSFAC v8.4 matrices tested for over-representation in the genes that were up-regulated after 2 and 4 hours of PI 3-kinase inhibition.
The 3 kb upstream regions conserved between human and mouse were analyzed with the Match program using the MinSUM threshold. Data represent the raw output from the Tractor program, with no applied thresholds or p-value corrections.
Matrix_AccNo	Matrix_ID	Matrix_Name	Mean Set 1	SD Set 1	% Hit in Set 1	Mean Set 2	SD Set 2	% Hit in Set 2	permutation p-value
M00309	V$ACAAT_B	ACAAT	0.0357143	0.188982	3.57143	0.0151057	0.122066	1.51057	0.368144
M00616	V$AFP1_Q6	AFP1	0.0714286	0.262265	7.14286	0.0120846	0.122402	1.0574	0.0773641
M00235	V$AHRARNT_01	AhR:Arnt	0.0357143	0.188982	3.57143	0.00453172	0.0672161	0.453172	0.153016
M00237	V$AHRARNT_02	AhR:Arnt	0	0	0	0	0	0	NA
M00976	V$AHRHIF_Q6	AHRHIF	0.392857	0.99403	17.8571	0.155589	0.465081	12.0846	0.0238767
M00139	V$AHR_01	AhR	0.0357143	0.188982	3.57143	0	0	0	0.0405797
M00778	V$AHR_Q5	AhR	0.0357143	0.188982	3.57143	0.0120846	0.109346	1.20846	0.312752
M00999	V$AIRE_01	AIRE	0	0	0	0.00906344	0.0948414	0.906344	NA
M01000	V$AIRE_02	AIRE	0	0	0	0	0	0	NA
M00687	V$ALPHACP1_01	alpha-CP1	0.0357143	0.188982	3.57143	0.0060423	0.0775556	0.60423	0.187587
M00619	V$ALX4_01	Alx-4	0	0	0	0	0	0	NA
M00403	V$AMEF2_Q6	aMEF-2	0.0357143	0.188982	3.57143	0.0181269	0.144399	1.66163	0.3942
M00271	V$AML1_01	AML-1a	0.285714	0.534522	25	0.161631	0.449753	13.142	0.119292
M00751	V$AML1_Q6	AML1	0.25	0.518188	21.4286	0.117825	0.370651	10.1208	0.0714974
M00769	V$AML_Q6	AML	0.0714286	0.262265	7.14286	0.0317221	0.183815	3.02115	0.240363
M00172	V$AP1FJ_Q2	AP-1	0.571429	0.835711	39.2857	0.279456	0.596638	22.5076	0.0192702
M00517	V$AP1_01	AP-1	0.285714	0.460044	28.5714	0.193353	0.431811	17.8248	0.184472
M00199	V$AP1_C	AP-1	0.142857	0.356348	14.2857	0.0574018	0.251527	5.28701	0.0983713
M00173	V$AP1_Q2	AP-1	0.214286	0.417855	21.4286	0.188822	0.462509	16.3142	0.43695
M00924	V$AP1_Q2_01	AP-1	1.35714	1.59198	71.4286	0.876133	1.22001	48.0363	0.0348411
M00188	V$AP1_Q4	AP-1	0.5	0.881917	35.7143	0.333837	0.609087	27.0393	0.113929
M00926	V$AP1_Q4_01	AP-1	1.10714	1.37003	60.7143	0.79003	1.12852	45.9215	0.0935404
M00174	V$AP1_Q6	AP-1	0.678571	0.904866	46.4286	0.460725	0.768596	32.6284	0.0970412
M00925	V$AP1_Q6_01	AP-1	1.39286	1.49912	64.2857	1.05891	1.38432	53.9275	0.123221
M00469	V$AP2ALPHA_01	AP-2alpha	1.75	2.74368	57.1429	1.36103	2.22852	51.9637	0.189939
M00470	V$AP2GAMMA_01	AP-2gamma	1.96429	3.09698	57.1429	1.63746	2.51019	58.006	0.248136
M00468	V$AP2REP_01	AP-2rep	2.78571	2.99824	82.1429	2.36405	2.53128	72.3565	0.201553
M00800	V$AP2_Q3	AP-2	2.03571	2.82164	67.8571	1.67976	2.6643	54.5317	0.239855
M00189	V$AP2_Q6	AP-2	1.60714	2.43948	57.1429	1.03323	1.94838	40.7855	0.0839346
M00915	V$AP2_Q6_01	AP-2	1.92857	2.25961	67.8571	1.74018	2.65098	58.7613	0.341472
M00690	V$AP3_Q6	AP-3	0.25	0.440959	25	0.274924	0.594941	20.997	0.624713
M00005	V$AP4_01	AP-4	0	0	0	0.010574	0.116206	0.906344	NA
M00175	V$AP4_Q5	AP-4	0.678571	0.983327	42.8571	0.498489	0.906773	32.1752	0.175734
M00176	V$AP4_Q6	AP-4	0.392857	0.737327	28.5714	0.259819	0.583836	20.0906	0.15605
M00927	V$AP4_Q6_01	AP-4	0.642857	1.09593	39.2857	0.536254	0.942066	33.6858	0.294966
M00310	V$APOLYA_B	APOLYA	0	0	0	0	0	0	NA
M00412	V$AREB6_01	AREB6	0	0	0	0.0317221	0.175392	3.17221	NA
M00413	V$AREB6_02	AREB6	0.0357143	0.188982	3.57143	0.0679758	0.263633	6.49547	0.84792
M00414	V$AREB6_03	AREB6	0	0	0	0.0317221	0.207039	2.71903	NA
M00415	V$AREB6_04	AREB6	0.142857	0.448395	10.7143	0.0861027	0.306491	8.00604	0.239385
M00236	V$ARNT_01	Arnt	0.0357143	0.188982	3.57143	0.0151057	0.133887	1.35952	0.341009
M00539	V$ARNT_02	Arnt	0	0	0	0.00906344	0.0948414	0.906344	NA
M00155	V$ARP1_01	ARP-1	0.0357143	0.188982	3.57143	0.0135952	0.128282	1.20846	0.312752
M00481	V$AR_01	AR	0.0714286	0.262265	7.14286	0.00453172	0.0672161	0.453172	0.0147327
M00953	V$AR_02	AR	0	0	0	0	0	0	NA
M00956	V$AR_03	AR	0	0	0	0	0	0	NA
M00447	V$AR_Q2	AR	0.0357143	0.188982	3.57143	0.00453172	0.0672161	0.453172	0.153016
M00962	V$AR_Q6	AR	0	0	0	0	0	0	NA
M00311	V$ATATA_B	ATATA	0.0357143	0.188982	3.57143	0.00755287	0.0866439	0.755287	0.220795
M00691	V$ATF1_Q6	ATF-1	0.0714286	0.262265	7.14286	0.0256798	0.167582	2.41692	0.183302
M00513	V$ATF3_Q6	ATF3	0.0714286	0.262265	7.14286	0.0438066	0.225894	4.07855	0.344273
M00514	V$ATF4_Q2	ATF4	0.142857	0.356348	14.2857	0.0725076	0.281877	6.79758	0.164274
M00483	V$ATF6_01	ATF6	0	0	0	0.00453172	0.0672161	0.453172	NA
M00017	V$ATF_01	ATF	0.0714286	0.262265	7.14286	0.0422961	0.222813	3.92749	0.329409
M00338	V$ATF_B	ATF	0.0357143	0.188982	3.57143	0.0196375	0.138856	1.96375	0.443238
M00495	V$BACH1_01	Bach1	0	0	0	0	0	0	NA
M00490	V$BACH2_01	Bach2	0.357143	0.558721	32.1429	0.216012	0.5013	17.9758	0.109443
M00238	V$BARBIE_01	Barbie Box	0.0714286	0.262265	7.14286	0.0845921	0.304437	7.70393	0.673891
M00312	V$BEL1_B	Bel-1	0	0	0	0	0	0	NA
M00150	V$BRACH_01	Brachyury	0	0	0	0	0	0	NA
M00145	V$BRN2_01	Brn-2	0.178571	0.475595	14.2857	0.070997	0.274105	6.64653	0.0667019
M00254	V$CAAT_01	CCAAT box	0.642857	0.95119	35.7143	0.282477	0.617663	20.8459	0.00695525
M00200	V$CAAT_C	CCAAT	0	0	0	0.00302115	0.0549234	0.302115	NA
M00720	V$CACBINDINGPROTEIN_Q6	CAC-binding protein	0.5	1.03638	25	0.202417	0.55673	14.8036	0.016431
M00721	V$CACCCBINDINGFACTOR_Q6	CACCC-binding factor	0	0	0	0.00755287	0.0866439	0.755287	NA
M00253	V$CAP_01	cap	8.67857	6.12858	92.8571	8.1994	6.60831	90.1813	0.350205
M00416	V$CART1_01	Cart-1	0	0	0	0.010574	0.102362	1.0574	NA
M00478	V$CDC5_01	Cdc5	0.571429	0.878912	42.8571	0.410876	0.890564	25.6798	0.194358
M00104	V$CDPCR1_01	CDP CR1	0.178571	0.390021	17.8571	0.217523	0.522818	17.8248	0.696134
M00106	V$CDPCR3HD_01	CDP CR3+HD	0.0357143	0.188982	3.57143	0.0332326	0.19552	3.02115	0.586495
M00105	V$CDPCR3_01	CDP CR3	0	0	0	0.00151057	0.0388661	0.151057	NA
M00095	V$CDP_01	CDP	0	0	0	0	0	0	NA
M00102	V$CDP_02	CDP	0	0	0	0	0	0	NA
M00729	V$CDX2_Q5	Cdx-2	0.678571	1.0203	42.8571	0.44713	0.819255	30.3625	0.0985448
M00100	V$CDXA_01	CdxA	11.6429	8.79063	92.8571	7.9426	7.78316	87.9154	0.0123092
M00101	V$CDXA_02	CdxA	8.39286	7.35018	92.8571	5.13444	5.72584	80.9668	0.00488599
M00991	V$CDX_Q5	CDX	2.03571	2.39571	75	1.4864	2.0835	55.8912	0.101316
M00116	V$CEBPA_01	C/EBPalpha	3.17857	2.84219	89.2857	2.23565	2.47751	71.4502	0.035608
M00109	V$CEBPB_01	C/EBPbeta	0.607143	0.785955	42.8571	0.329305	0.669422	25.0755	0.0342891
M00117	V$CEBPB_02	C/EBPbeta	0.607143	0.99403	39.2857	0.312689	0.648836	23.716	0.0259701
M00621	V$CEBPDELTA_Q6	C/EBPdelta	0.321429	0.722832	21.4286	0.200906	0.504562	16.9184	0.149733
M00622	V$CEBPGAMMA_Q6	C/EBPgamma	0.25	0.440959	25	0.267372	0.633979	18.7311	0.585682
M00159	V$CEBP_01	C/EBP	8.60714	5.72415	92.8571	6.5	5.53868	86.858	0.0304494
M00201	V$CEBP_C	C/EBP	0.0714286	0.262265	7.14286	0.0287009	0.192345	2.56798	0.197236
M00190	V$CEBP_Q2	C/EBP	4.71429	3.54711	92.8571	3.53625	3.51539	80.8157	0.052037
M00912	V$CEBP_Q2_01	C_EBP	1.92857	1.69812	82.1429	1.30211	1.59878	58.6103	0.0323263
M00770	V$CEBP_Q3	C/EBP	4.85714	3.88458	92.8571	3.34894	3.25804	78.3988	0.0141521
M00743	V$CETS168_Q6	c-Ets-1 68	0.178571	0.611832	10.7143	0.161631	0.418385	14.3505	0.472386
M00032	V$CETS1P54_01	c-Ets-1(p54)	0.285714	0.658682	21.4286	0.293051	0.583624	23.565	0.565578
M00074	V$CETS1P54_02	c-Ets-1(p54)	0.535714	0.744468	39.2857	0.572508	0.861006	39.426	0.612537
M00986	V$CHCH_01	Churchill	2.92857	4.38793	71.4286	1.68882	3.1699	49.8489	0.0394037
M00249	V$CHOP_01	CHOP:C/EBPalpha	0.0714286	0.262265	7.14286	0.0407855	0.22646	3.47432	0.330567
M00437	V$CHX10_01	CHX10	0.0357143	0.188982	3.57143	0.0060423	0.0775556	0.60423	0.187587
M00734	V$CIZ_01	CIZ	0.178571	0.390021	17.8571	0.128399	0.392991	11.1782	0.303955
M00103	V$CLOX_01	Clox	0	0	0	0.00151057	0.0388661	0.151057	NA
M00004	V$CMYB_01	c-Myb	0.0714286	0.377964	3.57143	0.0241692	0.15369	2.41692	0.169661
M00057	V$COMP1_01	COMP1	0.214286	0.498675	17.8571	0.113293	0.382094	9.2145	0.137601
M00722	V$COREBINDINGFACTOR_Q6	core-binding factor	0.107143	0.31497	10.7143	0.0543807	0.246127	4.98489	0.216907
M00158	V$COUP_01	COUP-TF, HNF-4	0.0714286	0.262265	7.14286	0.0181269	0.133511	1.81269	0.106951
M00765	V$COUP_DR1_Q6	COUP direct repeat 1	0	0	0	0	0	0	NA
M00072	V$CP2_01	CP2	0.178571	0.390021	17.8571	0.161631	0.463012	13.4441	0.459409
M00947	V$CP2_02	CP2/LBP-1c/LSF	0.642857	0.869835	46.4286	0.465257	0.847441	29.7583	0.164797
M00981	V$CREBATF_Q6	CREBATF	0.25	0.518188	21.4286	0.123867	0.384737	10.574	0.0874813
M00041	V$CREBP1CJUN_01	CRE-BP1:c-Jun	0.0357143	0.188982	3.57143	0.0226586	0.148925	2.26586	0.488438
M00040	V$CREBP1_01	CRE-BP1	0.0357143	0.188982	3.57143	0.0120846	0.109346	1.20846	0.312752
M00179	V$CREBP1_Q2	CRE-BP1	0.0714286	0.262265	7.14286	0.0407855	0.197942	4.07855	0.331325
M00039	V$CREB_01	CREB	0.0714286	0.262265	7.14286	0.0438066	0.225894	4.07855	0.344273
M00113	V$CREB_02	CREB	0.142857	0.356348	14.2857	0.0332326	0.19552	3.02115	0.0270457
M00177	V$CREB_Q2	CREB	0.142857	0.448395	10.7143	0.0438066	0.212077	4.22961	0.0500351
M00916	V$CREB_Q2_01	CREB	0.178571	0.390021	17.8571	0.126888	0.3954	10.7251	0.302381
M00801	V$CREB_Q3	CREB	0.428571	0.634126	35.7143	0.205438	0.527691	16.3142	0.036119
M00178	V$CREB_Q4	CREB	0.0714286	0.262265	7.14286	0.0483384	0.214642	4.83384	0.406889
M00917	V$CREB_Q4_01	CREB	0.178571	0.390021	17.8571	0.119335	0.363985	10.7251	0.260097
M00053	V$CREL_01	c-Rel	0.571429	0.790151	42.8571	0.203927	0.509323	16.7674	0.00209798
M00623	V$CRX_Q4	Crx	0.75	0.887151	50	0.429003	0.778068	30.0604	0.0321978
M00624	V$DBP_Q6	DBP	1.21429	1.75028	57.1429	1.09366	1.44605	54.2296	0.339144
M01001	V$DEAF1_01	DEAF1	0	0	0	0.0120846	0.109346	1.20846	NA
M01002	V$DEAF1_02	DEAF1	0	0	0	0.00453172	0.0672161	0.453172	NA
M00997	V$DEC_Q1	DEC	0.321429	0.547964	28.5714	0.167674	0.457561	13.5952	0.0754074
M00073	V$DELTAEF1_01	deltaEF1	0.142857	0.356348	14.2857	0.190332	0.501161	15.2568	0.737821
M00762	V$DR1_Q3	PPAR, HNF-4, COUP, RAR	0.857143	1.5803	35.7143	0.628399	1.00572	38.3686	0.146911
M00966	V$DR3_Q4	VDR, CAR, PXR	0.0357143	0.188982	3.57143	0.0120846	0.109346	1.20846	0.312752
M00965	V$DR4_Q2	LXR, PXR, CAR, COUP, RAR	0.285714	0.809991	17.8571	0.1571	0.418306	13.7462	0.104851
M00334	V$DTYPEPA_B	D-Type LTRs	0	0	0	0.00151057	0.0388661	0.151057	NA
M00693	V$E12_Q6	E12	0.178571	0.475595	14.2857	0.0679758	0.28032	6.0423	0.0659049
M00804	V$E2A_Q2	E2A	0.178571	0.475595	14.2857	0.196375	0.528279	14.6526	0.60674
M00973	V$E2A_Q6	E2A	0.285714	0.599824	21.4286	0.26284	0.6029	19.9396	0.452002
M00740	V$E2F1DP1RB_01	Rb:E2F-1:DP-1	0.0357143	0.188982	3.57143	0.00906344	0.0948414	0.906344	0.252692
M00736	V$E2F1DP1_01	E2F-1:DP-1	0.107143	0.31497	10.7143	0.0528701	0.278176	4.07855	0.225273
M00737	V$E2F1DP2_01	E2F-1:DP-2	0.107143	0.31497	10.7143	0.0664653	0.283365	5.89124	0.298141
M00428	V$E2F1_Q3	E2F-1	3.28571	4.01716	82.1429	1.82477	2.76614	55.8912	0.0109295
M00938	V$E2F1_Q3_01	E2F-1	0.25	0.518188	21.4286	0.138973	0.46871	9.96979	0.153666
M00430	V$E2F1_Q4	E2F-1	0.142857	0.356348	14.2857	0.0589124	0.265809	5.28701	0.111602
M00939	V$E2F1_Q4_01	E2F-1	0.0714286	0.262265	7.14286	0.0317221	0.175392	3.17221	0.238445
M00431	V$E2F1_Q6	E2F-1	0.321429	0.669636	25	0.166163	0.521435	12.3867	0.101115
M00940	V$E2F1_Q6_01	E2F-1	0.214286	0.629941	14.2857	0.0679758	0.274871	6.19335	0.0283276
M00738	V$E2F4DP1_01	E2F-4:DP-1	0	0	0	0.00453172	0.0672161	0.453172	NA
M00739	V$E2F4DP2_01	E2F-4:DP-2	0	0	0	0.0226586	0.168018	1.96375	NA
M00024	V$E2F_01	E2F	0	0	0	0	0	0	NA
M00050	V$E2F_02	E2F	0	0	0	0.00453172	0.0672161	0.453172	NA
M00516	V$E2F_03	E2F	0	0	0	0.0120846	0.109346	1.20846	NA
M00803	V$E2F_Q2	E2F	1.60714	2.42425	60.7143	0.912387	1.78874	38.3686	0.0413479
M00425	V$E2F_Q3	E2F	0	0	0	0.00453172	0.0672161	0.453172	NA
M00918	V$E2F_Q3_01	E2F	0.107143	0.31497	10.7143	0.0694864	0.260349	6.79758	0.31976
M00426	V$E2F_Q4	E2F	0.214286	0.498675	17.8571	0.0574018	0.257472	5.28701	0.0156056
M00919	V$E2F_Q4_01	E2F	0.0714286	0.262265	7.14286	0.0332326	0.179379	3.32326	0.253907
M00427	V$E2F_Q6	E2F	0.5	0.793492	35.7143	0.229607	0.593841	16.9184	0.0276562
M00920	V$E2F_Q6_01	E2F	0.0357143	0.188982	3.57143	0.0151057	0.122066	1.51057	0.368144
M00107	V$E2_01	E2	0	0	0	0.00302115	0.0549234	0.302115	NA
M00181	V$E2_Q6	E2	0	0	0	0.00453172	0.0672161	0.453172	NA
M00928	V$E2_Q6_01	E2	0	0	0	0.00302115	0.0549234	0.302115	NA
M00002	V$E47_01	E47	0.0714286	0.262265	7.14286	0.021148	0.154136	1.96375	0.143444
M00071	V$E47_02	E47	0	0	0	0.0196375	0.149354	1.81269	NA
M00045	V$E4BP4_01	E4BP4	0	0	0	0.00755287	0.0866439	0.755287	NA
M00694	V$E4F1_Q6	E4F1	0	0	0	0.0060423	0.0775556	0.60423	NA
M00977	V$EBF_Q6	EBF	0.0357143	0.188982	3.57143	0.0422961	0.215916	3.92749	0.680372
M01008	V$EBOX_Q6	Ebox	0.892857	1.03062	50	0.688822	1.1232	37.6133	0.19159
M00626	V$EFC_Q6	RFX1 (EF-C)	0.107143	0.31497	10.7143	0.10574	0.335941	9.66767	0.56689
M00243	V$EGR1_01	Egr-1	0	0	0	0	0	0	NA
M00246	V$EGR2_01	Egr-2	0	0	0	0.00151057	0.0388661	0.151057	NA
M00245	V$EGR3_01	Egr-3	0	0	0	0.00151057	0.0388661	0.151057	NA
M00807	V$EGR_Q6	EGR	0.892857	2.16606	32.1429	0.463746	1.07694	25.0755	0.0480341
M00746	V$ELF1_Q6	ELF-1	0.0357143	0.188982	3.57143	0.0845921	0.309367	7.55287	0.888643
M00007	V$ELK1_01	Elk-1	0.107143	0.31497	10.7143	0.070997	0.279569	6.49547	0.332726
M00025	V$ELK1_02	Elk-1	0.571429	0.959497	35.7143	0.439577	0.822419	30.0604	0.228906
M00396	V$EN1_01	En-1	2.71429	2.47741	85.7143	2.04532	2.24338	70.8459	0.0745802
M00511	V$ERR1_Q2	ERR alpha	0	0	0	0	0	0	NA
M00191	V$ER_Q6	ER	0.214286	0.417855	21.4286	0.114804	0.363366	10.1208	0.128935
M00959	V$ER_Q6_02	ER	0	0	0	0	0	0	NA
M00695	V$ETF_Q6	ETF	1.78571	3.08349	60.7143	1.18731	2.09775	46.8278	0.0917299
M00339	V$ETS1_B	c-Ets-1	0.214286	0.498675	17.8571	0.113293	0.374091	9.51662	0.133425
M00340	V$ETS2_B	c-Ets-2	0.0357143	0.188982	3.57143	0.0649547	0.264395	6.0423	0.826371
M00771	V$ETS_Q4	ETS	0.714286	1.27242	35.7143	0.587613	0.880464	39.2749	0.25641
M00971	V$ETS_Q6	Ets	1.21429	1.81265	46.4286	0.97432	1.26907	51.9637	0.183699
M00078	V$EVI1_01	Evi-1	0	0	0	0	0	0	NA
M00079	V$EVI1_02	Evi-1	0	0	0	0.00302115	0.0549234	0.302115	NA
M00080	V$EVI1_03	Evi-1	0	0	0	0	0	0	NA
M00081	V$EVI1_04	Evi-1	0.142857	0.356348	14.2857	0.134441	0.417171	11.0272	0.506046
M00082	V$EVI1_05	Evi-1	0	0	0	0.00302115	0.0549234	0.302115	NA
M00011	V$EVI1_06	Evi-1	0	0	0	0	0	0	NA
M00456	V$FAC1_01	FAC1	3.17857	3.34502	78.5714	2.35498	2.76502	69.1843	0.0751785
M00130	V$FOXD3_01	FOXD3	0.857143	1.20844	50	0.406344	0.781493	27.7946	0.00719859
M00422	V$FOXJ2_01	FOXJ2	0.392857	0.685257	28.5714	0.0558912	0.248846	5.13595	1.6806e-05
M00423	V$FOXJ2_02	FOXJ2	0.0714286	0.262265	7.14286	0.081571	0.295184	7.55287	0.659306
M00630	V$FOXM1_01	FOXM1	0.892857	1.13331	50	0.516616	0.863898	34.5921	0.0252468
M00473	V$FOXO1_01	FOXO1	0.678571	0.862965	46.4286	0.196375	0.477118	16.6163	5.69336e-05
M00474	V$FOXO1_02	FOXO1	0.107143	0.31497	10.7143	0.00755287	0.0866439	0.755287	0.00293108
M00477	V$FOXO3_01	FOXO3	0	0	0	0.00302115	0.0549234	0.302115	NA
M00472	V$FOXO4_01	FOXO4	0.607143	0.831745	42.8571	0.190332	0.466775	16.1631	0.00025692
M00476	V$FOXO4_02	FOXO4	0.0357143	0.188982	3.57143	0.00151057	0.0388661	0.151057	0.0795692
M00987	V$FOXP1_01	FOXP1	0	0	0	0	0	0	NA
M00992	V$FOXP3_Q4	FOXP3	0.0714286	0.262265	7.14286	0.0543807	0.239901	5.13595	0.455433
M00809	V$FOX_Q2	FOX	0.428571	0.835711	28.5714	0.143505	0.410466	12.0846	0.00387037
M00290	V$FREAC2_01	Freac-2	0	0	0	0.0060423	0.0775556	0.60423	NA
M00291	V$FREAC3_01	Freac-3	0	0	0	0	0	0	NA
M00292	V$FREAC4_01	Freac-4	0	0	0	0.00151057	0.0388661	0.151057	NA
M00293	V$FREAC7_01	Freac-7	0.25	0.440959	25	0.081571	0.284749	7.85498	0.0106633
M00767	V$FXR_IR1_Q6	FXR inverted repeat 1	0	0	0	0.00151057	0.0388661	0.151057	NA
M00631	V$FXR_Q3	FXR/RXR-alpha	0	0	0	0.00151057	0.0388661	0.151057	NA
M00341	V$GABP_B	GABP	0.107143	0.31497	10.7143	0.0256798	0.167582	2.41692	0.0522557
M00075	V$GATA1_01	GATA-1	1.89286	2.04286	64.2857	1.59063	1.89914	62.6888	0.214925
M00126	V$GATA1_02	GATA-1	0	0	0	0.0453172	0.208156	4.53172	NA
M00127	V$GATA1_03	GATA-1	0.178571	0.390021	17.8571	0.0498489	0.231273	4.68278	0.0210267
M00128	V$GATA1_04	GATA-1	0.0357143	0.188982	3.57143	0.0513595	0.240567	4.68278	0.742572
M00346	V$GATA1_05	GATA-1	0	0	0	0.0120846	0.109346	1.20846	NA
M00347	V$GATA1_06	GATA-1	0	0	0	0.0589124	0.265809	5.28701	NA
M00076	V$GATA2_01	GATA-2	1.03571	0.999338	67.8571	0.832326	1.17872	46.3746	0.199936
M00348	V$GATA2_02	GATA-2	0.0357143	0.188982	3.57143	0.0770393	0.313757	6.79758	0.860828
M00349	V$GATA2_03	GATA-2	0	0	0	0.0407855	0.21268	3.77644	NA
M00077	V$GATA3_01	GATA-3	1.75	1.53055	71.4286	1.39879	1.71878	59.3656	0.157105
M00350	V$GATA3_02	GATA-3	0.321429	0.669636	21.4286	0.255287	0.607388	19.1843	0.312504
M00351	V$GATA3_03	GATA-3	0.178571	0.475595	14.2857	0.145015	0.436737	12.2356	0.380222
M00632	V$GATA4_Q3	GATA-4	0.678571	0.944911	42.8571	0.791541	1.13481	44.864	0.715223
M00462	V$GATA6_01	GATA-6	1.64286	1.70434	64.2857	1.16163	1.60451	52.1148	0.076162
M00203	V$GATA_C	GATA-X	0.178571	0.390021	17.8571	0.111782	0.372521	9.66767	0.227335
M00789	V$GATA_Q6	GATA	0.5	0.693889	39.2857	0.44713	0.817407	29.9094	0.388536
M00634	V$GCM_Q2	GCM	0.0357143	0.188982	3.57143	0.0256798	0.158298	2.56798	0.530089
M00526	V$GCNF_01	GCNF	0	0	0	0	0	0	NA
M00255	V$GC_01	GC box	3	4.01848	78.5714	1.75831	2.46652	60.8761	0.0148985
M00313	V$GEN_INI2_B	GEN_INI	17.0357	10.3548	92.8571	14.642	10.8789	92.7492	0.130052
M00314	V$GEN_INI3_B	GEN_INI	5.53571	4.67841	85.7143	4.82779	4.01366	85.9517	0.186683
M00315	V$GEN_INI_B	GEN_INI	6.53571	5.10252	89.2857	5.91239	4.75559	88.6707	0.250387
M00250	V$GFI1_01	Gfi-1	0.0714286	0.262265	7.14286	0.0483384	0.221579	4.68278	0.402987
M00205	V$GRE_C	GR	0.0357143	0.188982	3.57143	0	0	0	0.0405797
M00955	V$GR_01	GR	0.0357143	0.188982	3.57143	0.00453172	0.0672161	0.453172	0.153016
M00192	V$GR_Q6	GR	0.642857	1.22366	35.7143	0.678248	0.981267	42.9003	0.591089
M00921	V$GR_Q6_01	GR	0	0	0	0	0	0	NA
M00222	V$HAND1E47_01	Hand1:E47	0.142857	0.524531	7.14286	0.113293	0.348984	10.2719	0.399788
M00698	V$HEB_Q6	HEB	0.0357143	0.188982	3.57143	0.0664653	0.272478	6.0423	0.826371
M01003	V$HELIOSA_01	Helios A	0.642857	1.09593	35.7143	0.460725	0.780317	33.3837	0.143981
M01004	V$HELIOSA_02	Helios A	0.535714	0.692935	42.8571	0.460725	0.829194	31.7221	0.33587
M00068	V$HEN1_01	HEN1	0	0	0	0.00302115	0.0549234	0.302115	NA
M00058	V$HEN1_02	HEN1	0	0	0	0	0	0	NA
M01009	V$HES1_Q2	HES1	0.392857	0.875142	21.4286	0.117825	0.370651	10.423	0.00380274
M00129	V$HFH1_01	HFH-1	0.0714286	0.262265	7.14286	0.0120846	0.109346	1.20846	0.0584397
M00289	V$HFH3_01	HFH-3	0.392857	0.685257	28.5714	0.0664653	0.255279	6.49547	1.99158e-05
M00742	V$HFH4_01	HFH-4	0	0	0	0	0	0	NA
M00294	V$HFH8_01	HFH-8	0.142857	0.356348	14.2857	0.0151057	0.122066	1.51057	0.0016481
M00797	V$HIF1_Q3	HIF-1	0	0	0	0.00906344	0.0948414	0.906344	NA
M00466	V$HIF1_Q5	HIF-1	0	0	0	0.00906344	0.109639	0.755287	NA
M00260	V$HLF_01	HLF	0.142857	0.356348	14.2857	0.0589124	0.248147	5.58912	0.0994958
M00406	V$HMEF2_Q6	MEF-2	0	0	0	0	0	0	NA
M01010	V$HMGIY_Q3	HMGIY	5.89286	6.06959	85.7143	3.79607	4.27452	76.5861	0.012194
M00750	V$HMGIY_Q6	HMG IY	0.892857	0.875142	60.7143	0.451662	0.839596	30.0604	0.0109389
M00433	V$HMX1_01	Hmx3	0	0	0	0	0	0	NA
M00132	V$HNF1_01	HNF-1	0	0	0	0.0377644	0.198542	3.62538	NA
M00206	V$HNF1_C	HNF-1	0.107143	0.31497	10.7143	0.0694864	0.271722	6.49547	0.321136
M00790	V$HNF1_Q6	HNF-1	0.642857	0.731021	53.5714	0.549849	0.905401	36.4048	0.315092
M01011	V$HNF1_Q6_01	HNF1	1.21429	1.5953	57.1429	0.76435	1.21715	41.3897	0.0459586
M00724	V$HNF3ALPHA_Q6	HNF-3alpha	0.678571	1.0203	39.2857	0.367069	0.686813	27.4924	0.0236597
M00131	V$HNF3B_01	HNF-3beta	0.571429	0.835711	39.2857	0.219033	0.529379	17.5227	0.0035028
M00791	V$HNF3_Q6	HNF-3	1.75	2.13654	57.1429	1.05589	1.47543	50.9063	0.0168938
M01012	V$HNF3_Q6_01	HNF3	1	1.1547	60.7143	0.536254	0.877203	36.1027	0.0104749
M00638	V$HNF4ALPHA_Q6	HNF-4alpha	0.0357143	0.188982	3.57143	0.0528701	0.23707	4.98489	0.764031
M00134	V$HNF4_01	HNF-4	0.5	0.793492	35.7143	0.561934	0.858314	38.8218	0.671265
M00411	V$HNF4_01_B	HNF-4alpha1	0	0	0	0.00906344	0.0948414	0.906344	NA
M00764	V$HNF4_DR1_Q3	HNF-4 direct repeat 1	0.178571	0.475595	14.2857	0.271903	0.573042	21.6012	0.847433
M00967	V$HNF4_Q6	HNF4, COUP	0	0	0	0	0	0	NA
M00639	V$HNF6_Q6	HNF-6	0	0	0	0.010574	0.102362	1.0574	NA
M00316	V$HOGNESS_B	Imperfect Hogness/Goldberg BOX	0	0	0	0	0	0	NA
M00023	V$HOX13_01	Hox-1.3	0	0	0	0	0	0	NA
M00395	V$HOXA3_01	HOXA3	8.10714	5.89626	92.8571	6.55891	5.81318	88.8218	0.0915425
M00640	V$HOXA4_Q2	HOXA4	0.285714	0.599824	21.4286	0.197885	0.517583	15.2568	0.232144
M00725	V$HP1SITEFACTOR_Q6	HP1 site factor	0.0714286	0.262265	7.14286	0.021148	0.143987	2.1148	0.134219
M00146	V$HSF1_01	HSF1	0.821429	0.862965	57.1429	0.555891	0.905047	35.1964	0.0850898
M01023	V$HSF1_Q6	HSF1	0	0	0	0.00453172	0.0672161	0.453172	NA
M00147	V$HSF2_01	HSF2	0.214286	0.417855	21.4286	0.160121	0.43142	13.7462	0.309108
M00641	V$HSF_Q6	HSF	0	0	0	0	0	0	NA
M00538	V$HTF_01	HTF	0	0	0	0.0060423	0.0775556	0.60423	NA
M00699	V$ICSBP_Q6	ICSBP	0	0	0	0.0060423	0.0775556	0.60423	NA
M00086	V$IK1_01	Ik-1	0.214286	0.417855	21.4286	0.0936556	0.311634	8.76133	0.0596995
M00087	V$IK2_01	Ik-2	1.17857	1.24881	67.8571	0.661631	1.03509	39.577	0.0122324
M00088	V$IK3_01	Ik-3	0	0	0	0.0120846	0.109346	1.20846	NA
M00436	V$IPF1_Q4	IPF1	0.0357143	0.188982	3.57143	0.0317221	0.183815	3.02115	0.586495
M01013	V$IPF1_Q4_01	IPF1	0.142857	0.356348	14.2857	0.114804	0.341915	10.7251	0.409089
M00062	V$IRF1_01	IRF-1	0	0	0	0.00453172	0.0672161	0.453172	NA
M00747	V$IRF1_Q6	IRF1	0.178571	0.475595	14.2857	0.161631	0.453104	12.9909	0.470277
M00063	V$IRF2_01	IRF-2	0	0	0	0	0	0	NA
M00453	V$IRF7_01	IRF-7	0.142857	0.356348	14.2857	0.114804	0.399082	9.2145	0.399435
M00772	V$IRF_Q6	IRF	0.107143	0.31497	10.7143	0.0634441	0.273199	5.58912	0.282415
M00972	V$IRF_Q6_01	IRF	0.178571	0.390021	17.8571	0.123867	0.384737	10.7251	0.285676
M00258	V$ISRE_01	ISRE	0	0	0	0	0	0	NA
M00982	V$KROX_Q6	KROX	0.285714	0.712697	17.8571	0.256798	0.713331	16.3142	0.421263
M00644	V$LBP1_Q6	LBP-1	0.571429	0.959497	35.7143	0.409366	0.883589	25.9819	0.192266
M00317	V$LDSPOLYA_B	Poly A	0.25	0.518188	21.4286	0.122356	0.383252	10.574	0.0847062
M00978	V$LEF1TCF1_Q4	LEF1TCF1	0.107143	0.41627	7.14286	0.108761	0.343888	9.81873	0.580518
M00805	V$LEF1_Q2	LEF1	0.142857	0.356348	14.2857	0.178248	0.487308	14.1994	0.694356
M01022	V$LEF1_Q2_01	LEF1	0.25	0.518188	21.4286	0.250755	0.597998	19.0332	0.529394
M00646	V$LFA1_Q6	LF-A1	0.642857	0.989361	35.7143	0.593656	1.03909	35.3474	0.411037
M00510	V$LHX3_01	Lhx3	0	0	0	0.0151057	0.122066	1.51057	NA
M00277	V$LMO2COM_01	Lmo2 complex	0.142857	0.448395	10.7143	0.148036	0.456078	11.7825	0.560344
M00278	V$LMO2COM_02	Lmo2 complex	0.142857	0.356348	14.2857	0.0951662	0.318384	8.76133	0.291628
M00318	V$LPOLYA_B	Lentiviral Poly A	0.0357143	0.188982	3.57143	0.0332326	0.187623	3.17221	0.603802
M00480	V$LUN1_01	LUN-1	0	0	0	0	0	0	NA
M00766	V$LXR_DR4_Q3	LXR direct repeat 4	0	0	0	0.00151057	0.0388661	0.151057	NA
M00647	V$LXR_Q3	LXR	0	0	0	0.00302115	0.0549234	0.302115	NA
M00141	V$LYF1_01	Lyf-1	1.10714	1.42307	57.1429	0.601208	0.951724	38.6707	0.0100976
M00648	V$MAF_Q6	MAF	0	0	0	0	0	0	NA
M00983	V$MAF_Q6_01	MAF	1.35714	1.16155	71.4286	1.1994	1.50525	57.855	0.300821
M00119	V$MAX_01	Max	0	0	0	0.00755287	0.0866439	0.755287	NA
M00491	V$MAZR_01	MAZR	0.321429	1.33482	10.7143	0.137462	0.426949	11.1782	0.0616503
M00649	V$MAZ_Q6	MAZ	0.821429	1.94467	39.2857	0.516616	1.05615	30.2115	0.099876
M00006	V$MEF2_01	MEF-2	0	0	0	0	0	0	NA
M00231	V$MEF2_02	MEF-2	0.0714286	0.262265	7.14286	0.0181269	0.133511	1.81269	0.106951
M00232	V$MEF2_03	MEF-2	0.0357143	0.188982	3.57143	0.00755287	0.0866439	0.755287	0.220795
M00233	V$MEF2_04	MEF-2	0	0	0	0	0	0	NA
M00402	V$MEF2_Q6	MEF-2	0.678571	0.944911	42.8571	0.468278	0.914527	29.3051	0.14068
M00941	V$MEF2_Q6_01	MEF-2	0.25	0.585314	17.8571	0.179758	0.472558	14.3505	0.269993
M00319	V$MEF3_B	MEF-3	0	0	0	0.0060423	0.0775556	0.60423	NA
M00420	V$MEIS1AHOXA9_01	MEIS1A:HOXA9	0	0	0	0	0	0	NA
M00421	V$MEIS1BHOXA9_02	MEIS1B:HOXA9	0	0	0	0.00151057	0.0388661	0.151057	NA
M00419	V$MEIS1_01	MEIS1	0.428571	0.997351	21.4286	0.220544	0.4886	18.8822	0.0402311
M00279	V$MIF1_01	MIF-1	0	0	0	0.00453172	0.0672161	0.453172	NA
M00323	V$MINI19_B	Muscle initiator sequences-19	0.142857	0.356348	14.2857	0.13142	0.39199	11.1782	0.499966
M00324	V$MINI20_B	Muscle initiator sequence-20	0.107143	0.31497	10.7143	0.129909	0.378763	11.6314	0.691484
M00405	V$MMEF2_Q6	MEF-2	0.107143	0.31497	10.7143	0.0422961	0.222813	3.92749	0.136167
M00454	V$MRF2_01	MRF-2	0.107143	0.31497	10.7143	0.0891239	0.31537	8.00604	0.458113
M00394	V$MSX1_01	Msx-1	5.21429	4.17539	85.7143	4.26284	3.89232	82.3263	0.111032
M00320	V$MTATA_B	Muscle TATA box	0.357143	0.731021	25	0.117825	0.353948	10.7251	0.00522872
M00650	V$MTF1_Q4	MTF-1	0.0714286	0.262265	7.14286	0.00151057	0.0388661	0.151057	0.00465043
M00321	V$MUSCLE_INI_B	Muscle initiator	0.75	1.26564	32.1429	0.371601	0.766731	25.3776	0.0187979
M00773	V$MYB_Q3	MYB	1.03571	1.2013	53.5714	0.873112	1.1402	50.6042	0.249019
M00913	V$MYB_Q5_01	MYB	2.57143	2.65872	82.1429	2.13142	2.16476	74.1692	0.159091
M00183	V$MYB_Q6	c-Myb	1.5	1.64429	67.8571	1.32628	1.59306	60.8761	0.292968
M00118	V$MYCMAX_01	c-Myc:Max	0	0	0	0	0	0	NA
M00123	V$MYCMAX_02	c-Myc:Max	0.178571	0.390021	17.8571	0.0725076	0.302585	6.19335	0.0836727
M00615	V$MYCMAX_03	c-Myc:Max	0	0	0	0	0	0	NA
M00322	V$MYCMAX_B	c-Myc:Max	0.535714	0.792658	39.2857	0.137462	0.405131	11.6314	0.000151619
M00799	V$MYC_Q2	Myc	0.25	0.440959	25	0.0589124	0.265809	5.13595	0.00464078
M00001	V$MYOD_01	MyoD	0.321429	0.772374	17.8571	0.273414	0.640905	19.7885	0.37493
M00184	V$MYOD_Q6	MyoD	0.357143	0.780042	21.4286	0.300604	0.642871	21.9033	0.357264
M00929	V$MYOD_Q6_01	MyoD	0.321429	0.722832	21.4286	0.249245	0.624602	17.8248	0.303871
M00712	V$MYOGENIN_Q6	myogenin	0.25	0.518188	21.4286	0.287009	0.621681	20.997	0.657866
M00056	V$MYOGNF1_01	myogenin / NF-1	0	0	0	0.0271903	0.162761	2.71903	NA
M00083	V$MZF1_01	MZF1	1.78571	2.25022	64.2857	1.02719	1.76086	43.6556	0.0263284
M00084	V$MZF1_02	MZF1	1.42857	2.6024	60.7143	0.987915	1.63264	44.713	0.104483
M00484	V$NCX_01	Ncx	3.07143	2.43324	78.5714	2.20544	2.46858	72.5076	0.0470221
M00531	V$NERF_Q2	NERF1a	0	0	0	0.0060423	0.095082	0.453172	NA
M00193	V$NF1_Q6	NF-1	0.535714	0.792658	39.2857	0.336858	0.655341	25.3776	0.0866397
M00806	V$NF1_Q6_01	NF-1	1.10714	1.19689	57.1429	0.691843	1.0815	40.1813	0.0379438
M00935	V$NFAT_Q4_01	NF-AT	1.10714	1.03062	64.2857	0.536254	0.870277	35.9517	0.0020106
M00302	V$NFAT_Q6	NF-AT	0.392857	0.497347	39.2857	0.332326	0.670187	24.6224	0.348163
M00037	V$NFE2_01	NF-E2	0.0714286	0.262265	7.14286	0.0302115	0.188134	2.71903	0.230209
M00051	V$NFKAPPAB50_01	NF-kappaB (p50)	0	0	0	0.00906344	0.0948414	0.906344	NA
M00052	V$NFKAPPAB65_01	NF-kappaB (p65)	0	0	0	0.010574	0.102362	1.0574	NA
M00054	V$NFKAPPAB_01	NF-kappaB	0.0714286	0.262265	7.14286	0.0392749	0.202028	3.77644	0.314509
M00208	V$NFKB_C	NF-kappaB	0.0357143	0.188982	3.57143	0.00453172	0.0672161	0.453172	0.153016
M00194	V$NFKB_Q6	NF-kappaB	0.107143	0.31497	10.7143	0.0256798	0.158298	2.56798	0.0429334
M00774	V$NFKB_Q6_01	NF-kappaB	0.607143	0.831745	42.8571	0.34139	0.694528	24.6224	0.0444825
M00651	V$NFMUE1_Q6	NF-muE1	0	0	0	0.00755287	0.0866439	0.755287	NA
M00287	V$NFY_01	NF-Y	0.392857	0.737327	25	0.116314	0.360794	10.423	0.00211325
M00209	V$NFY_C	NF-Y	0	0	0	0.00302115	0.0549234	0.302115	NA
M00185	V$NFY_Q6	NF-Y	0.464286	0.692935	35.7143	0.154079	0.447356	12.5378	0.00314833
M00775	V$NFY_Q6_01	NF-Y	0.678571	0.818923	46.4286	0.253776	0.601769	18.7311	0.0018677
M00244	V$NGFIC_01	NGFI-C	0	0	0	0.00151057	0.0388661	0.151057	NA
M00485	V$NKX22_01	Nkx2-2	0	0	0	0.010574	0.102362	1.0574	NA
M00240	V$NKX25_01	Nkx2-5	0.0357143	0.188982	3.57143	0.0830816	0.307325	7.55287	0.888643
M00241	V$NKX25_02	Nkx2-5	0.0714286	0.262265	7.14286	0.0679758	0.26931	6.34441	0.565872
M00451	V$NKX3A_01	NKX3A	0	0	0	0.0135952	0.115891	1.35952	NA
M00424	V$NKX61_01	NKX6-1	0	0	0	0.00755287	0.0866439	0.755287	NA
M00489	V$NKX62_Q2	Nkx6-2	0.714286	0.89679	46.4286	0.397281	0.857921	26.1329	0.0517216
M00055	V$NMYC_01	N-Myc	0.25	0.440959	25	0.0694864	0.298264	5.89124	0.0121326
M00652	V$NRF1_Q6	Nrf-1	0.142857	0.590937	7.14286	0.0392749	0.202028	3.77644	0.0506884
M00108	V$NRF2_01	NRF-2	0.0714286	0.262265	7.14286	0.0649547	0.270056	5.89124	0.537176
M00821	V$NRF2_Q4	Nrf2	0.0357143	0.188982	3.57143	0.0422961	0.215916	3.92749	0.680372
M00325	V$NRSE_B	neural-restr.-silencer-element	0	0	0	0	0	0	NA
M00256	V$NRSF_01	NRSF	0	0	0	0	0	0	NA
M01028	V$NRSF_Q4	NRSF	0	0	0	0.00453172	0.0672161	0.453172	NA
M00135	V$OCT1_01	37894	0	0	0	0.00906344	0.0948414	0.906344	NA
M00136	V$OCT1_02	37894	0	0	0	0.0347432	0.199094	3.17221	NA
M00137	V$OCT1_03	37894	2.71429	2.53651	78.5714	1.56949	2.18795	56.3444	0.0087367
M00138	V$OCT1_04	37894	1.21429	1.81265	50	0.932024	1.44905	43.8066	0.17338
M00161	V$OCT1_05	37894	0	0	0	0.0135952	0.115891	1.35952	NA
M00162	V$OCT1_06	37894	0.107143	0.31497	10.7143	0.0906344	0.317331	8.1571	0.468314
M00248	V$OCT1_07	37894	0	0	0	0.00453172	0.0672161	0.453172	NA
M00342	V$OCT1_B	37894	0	0	0	0.0196375	0.138856	1.96375	NA
M00930	V$OCT1_Q5_01	37894	1.03571	1.37389	50	0.694864	1.07956	39.577	0.0711744
M00195	V$OCT1_Q6	37894	0.75	1.04083	46.4286	0.652568	1.04519	38.6707	0.329964
M00210	V$OCT_C	OCT-x	0	0	0	0.0196375	0.149354	1.81269	NA
M00795	V$OCT_Q6	Octamer	0.857143	1.0789	50	0.891239	1.3441	45.0151	0.557709
M00261	V$OLF1_01	Olf-1	0	0	0	0.0120846	0.109346	1.20846	NA
M00731	V$OSF2_Q6	Osf2	0.0357143	0.188982	3.57143	0.0317221	0.199598	2.71903	0.549669
M00033	V$P300_01	p300	0.785714	0.994695	50	0.800604	1.11086	45.9215	0.544414
M00034	V$P53_01	p53	0	0	0	0	0	0	NA
M00272	V$P53_02	p53	0.428571	0.878912	28.5714	0.347432	0.657887	26.8882	0.295793
M00761	V$P53_DECAMER_Q2	p53 decamer	2.5	2.7955	82.1429	2.09819	2.43233	68.8822	0.203554
M00211	V$PADS_C	Poly A downstream element	0.0357143	0.188982	3.57143	0.0347432	0.191344	3.32326	0.620409
M00326	V$PAX1_B	Pax-1	0	0	0	0	0	0	NA
M00098	V$PAX2_01	Pax-2	1.89286	1.95011	78.5714	1.59819	1.76327	65.71	0.206155
M00486	V$PAX2_02	Pax-2	6.07143	4.08183	92.8571	3.63293	3.58552	82.0242	0.00115951
M00360	V$PAX3_01	Pax-3	0	0	0	0	0	0	NA
M00327	V$PAX3_B	Pax-3	0.392857	0.62889	32.1429	0.140483	0.422397	11.6314	0.00857939
M00373	V$PAX4_01	Pax-4	0.821429	1.05597	50	0.528701	0.874028	35.0453	0.0625886
M00377	V$PAX4_02	Pax-4	2.25	2.35112	71.4286	1.33988	2.01977	53.4743	0.021407
M00378	V$PAX4_03	Pax-4	2.71429	3.07748	71.4286	1.81571	2.28906	61.9335	0.032866
M00380	V$PAX4_04	Pax-4	1.71429	1.90238	67.8571	0.981873	1.40981	48.1873	0.00998312
M00143	V$PAX5_01	BSAP	0	0	0	0.0120846	0.109346	1.20846	NA
M00144	V$PAX5_02	BSAP	0	0	0	0	0	0	NA
M00097	V$PAX6_01	Pax-6	0.0357143	0.188982	3.57143	0.0468278	0.225286	4.38066	0.719238
M00979	V$PAX6_Q2	PAX6	0.0357143	0.188982	3.57143	0.00453172	0.0868546	0.302115	0.117029
M00717	V$PAX8_01	Pax-8	3.46429	3.06089	85.7143	3.07251	2.98927	79.7583	0.25194
M00328	V$PAX8_B	Pax-8	1.32143	1.46701	60.7143	0.731118	1.07378	44.5619	0.00870067
M00329	V$PAX9_B	Pax-9	0	0	0	0.0287009	0.167091	2.87009	NA
M00808	V$PAX_Q6	Pax	0.357143	0.82616	21.4286	0.392749	0.735819	28.3988	0.623797
M00096	V$PBX1_01	Pbx-1	1.78571	1.61835	71.4286	1.08308	1.56088	48.9426	0.0191578
M00124	V$PBX1_02	Pbx1b	0	0	0	0	0	0	NA
M01017	V$PBX1_03	PBX1	1.14286	1.4328	57.1429	1.27795	1.5899	57.5529	0.679025
M00998	V$PBX_Q3	PBX	0.178571	0.390021	17.8571	0.240181	0.523012	20.0906	0.78121
M00655	V$PEA3_Q6	PEA3	0.142857	0.356348	14.2857	0.21148	0.501726	17.5227	0.815696
M00984	V$PEBP_Q6	PEBP	0.107143	0.31497	10.7143	0.0377644	0.198542	3.62538	0.106593
M00802	V$PIT1_Q6	Pit-1	0.142857	0.356348	14.2857	0.135952	0.418492	11.0272	0.515659
M00482	V$PITX2_Q2	PITX2	0.107143	0.31497	10.7143	0.0468278	0.218468	4.53172	0.159543
M00212	V$POLY_C	Retroviral Poly A	0	0	0	0.00151057	0.0388661	0.151057	NA
M00744	V$POU1F1_Q6	POU1F1	0.0714286	0.262265	7.14286	0.0785498	0.301071	6.94864	0.629206
M00463	V$POU3F2_01	POU3F2	0	0	0	0	0	0	NA
M00464	V$POU3F2_02	POU3F2	0	0	0	0	0	0	NA
M00465	V$POU6F1_01	POU6F1	0.0714286	0.262265	7.14286	0.0120846	0.109346	1.20846	0.0584397
M00242	V$PPARA_01	PPARalpha:RXR-alpha	0	0	0	0	0	0	NA
M00518	V$PPARA_02	PPARalpha:RXR-alpha	0	0	0	0	0	0	NA
M00512	V$PPARG_01	PPARG	0	0	0	0	0	0	NA
M00515	V$PPARG_02	PPARG	0	0	0	0	0	0	NA
M00528	V$PPARG_03	PPAR	0.0357143	0.188982	3.57143	0.0740181	0.26771	7.25076	0.878229
M00763	V$PPAR_DR1_Q2	PPAR direct repeat 1	0.607143	1.19689	39.2857	0.450151	0.777769	32.1752	0.179664
M00954	V$PR_01	PR	0	0	0	0	0	0	NA
M00957	V$PR_02	PR	0	0	0	0.00302115	0.0549234	0.302115	NA
M00960	V$PR_Q2	PR, GR	0	0	0	0	0	0	NA
M00657	V$PTF1BETA_Q6	PTF1-beta	0	0	0	0.010574	0.102362	1.0574	NA
M00658	V$PU1_Q6	PU.1	0.535714	0.922241	28.5714	0.416918	0.76904	30.2115	0.235373
M00964	V$PXR_Q2	PXR, CAR, LXR, FXR	0	0	0	0	0	0	NA
M00280	V$RFX1_01	RFX1	0.0714286	0.262265	7.14286	0.0770393	0.293837	7.0997	0.622786
M00281	V$RFX1_02	RFX1	0.142857	0.356348	14.2857	0.0679758	0.257831	6.64653	0.134204
M00975	V$RFX_Q6	RFX	0.821429	1.49204	46.4286	0.622356	0.982132	39.577	0.17355
M00467	V$ROAZ_01	Roaz	0	0	0	0	0	0	NA
M00156	V$RORA1_01	RORalpha1	0	0	0	0.00906344	0.0948414	0.906344	NA
M00157	V$RORA2_01	RORalpha2	0	0	0	0	0	0	NA
M00532	V$RP58_01	RP58	0.0357143	0.188982	3.57143	0.00151057	0.0388661	0.151057	0.0795692
M00257	V$RREB1_01	RREB-1	0.0357143	0.188982	3.57143	0.00151057	0.0388661	0.151057	0.0795692
M00026	V$RSRFC4_01	RSRFC4	0.0357143	0.188982	3.57143	0.00453172	0.0672161	0.453172	0.153016
M00407	V$RSRFC4_Q2	RSRFC4	0.0357143	0.188982	3.57143	0.00755287	0.0866439	0.755287	0.220795
M00273	V$R_01	R	0	0	0	0.00151057	0.0388661	0.151057	NA
M00099	V$S8_01	S8	0	0	0	0.010574	0.102362	1.0574	NA
M00214	V$SEF1_C	SEF-1	0	0	0	0	0	0	NA
M00727	V$SF1_Q6	SF-1	0.0357143	0.188982	3.57143	0.0287009	0.175912	2.71903	0.549669
M00701	V$SMAD3_Q6	SMAD-3	0.178571	0.390021	17.8571	0.13142	0.399634	11.0272	0.325351
M00733	V$SMAD4_Q6	SMAD-4	0	0	0	0.0619335	0.26512	5.58912	NA
M00792	V$SMAD_Q6	SMAD	1.5	1.66667	60.7143	1.46526	1.84362	60.2719	0.459436
M00974	V$SMAD_Q6_01	SMAD	0.0357143	0.188982	3.57143	0.0966767	0.364484	7.85498	0.898195
M00042	V$SOX5_01	Sox-5	0.107143	0.31497	10.7143	0.10574	0.353496	9.2145	0.55571
M00410	V$SOX9_B1	SOX-9	0.142857	0.356348	14.2857	0.148036	0.435721	12.3867	0.570268
M01014	V$SOX_Q6	SOX	0.0357143	0.188982	3.57143	0.021148	0.143987	2.1148	0.4663
M00008	V$SP1_01	Sp1	3.39286	4.74021	78.5714	2.46375	3.2404	67.5227	0.0862887
M00933	V$SP1_Q2_01	Sp-1	1.71429	3.27569	53.5714	1	1.70254	43.9577	0.0364334
M00932	V$SP1_Q4_01	Sp-1	1.75	3.1225	57.1429	1.1148	1.78211	48.1873	0.0562064
M00196	V$SP1_Q6	Sp1	2.46429	3.71665	71.4286	1.42598	2.18296	55.287	0.0209849
M00931	V$SP1_Q6_01	Sp-1	2.42857	3.8723	60.7143	1.45619	2.25266	54.6828	0.029624
M00665	V$SP3_Q3	Sp3	0.214286	0.629941	10.7143	0.200906	0.516417	16.1631	0.480677
M00446	V$SPZ1_01	Spz1	8.21429	9.46869	92.8571	6.071	6.64415	85.4985	0.0616927
M00220	V$SREBP1_01	SREBP-1	0	0	0	0.00453172	0.0672161	0.453172	NA
M00221	V$SREBP1_02	SREBP-1	0	0	0	0	0	0	NA
M00749	V$SREBP1_Q6	SREBP-1	0.0714286	0.262265	7.14286	0.0377644	0.213238	3.32326	0.301712
M00776	V$SREBP_Q3	SREBP	0.0357143	0.188982	3.57143	0.0287009	0.175912	2.71903	0.549669
M00152	V$SRF_01	SRF	0	0	0	0	0	0	NA
M00215	V$SRF_C	SRF	0	0	0	0.00755287	0.0866439	0.755287	NA
M00810	V$SRF_Q4	SRF	0	0	0	0.0120846	0.109346	1.20846	NA
M00922	V$SRF_Q5_01	SRF	0	0	0	0.0377644	0.19077	3.77644	NA
M01007	V$SRF_Q5_02	SRF	0	0	0	0.0166163	0.127925	1.66163	NA
M00186	V$SRF_Q6	SRF	0	0	0	0.00755287	0.0866439	0.755287	NA
M00148	V$SRY_01	SRY	7.10714	5.05041	92.8571	4.18278	4.17631	83.2326	0.000902417
M00160	V$SRY_02	SRY	0.892857	1.31485	46.4286	0.477341	0.916449	30.2115	0.0237069
M00262	V$STAF_01	Staf	0	0	0	0.00755287	0.0866439	0.755287	NA
M00264	V$STAF_02	Staf	0.0714286	0.377964	3.57143	0.0256798	0.158298	2.56798	0.183302
M00224	V$STAT1_01	STAT1	0	0	0	0	0	0	NA
M00492	V$STAT1_02	STAT1	0	0	0	0	0	0	NA
M00496	V$STAT1_03	STAT1	10.25	7.5308	92.8571	6.71601	5.58128	89.577	0.0017199
M00225	V$STAT3_01	STAT3	0	0	0	0	0	0	NA
M00497	V$STAT3_02	STAT3	5.28571	4.55304	85.7143	3.68429	3.28086	84.4411	0.0109341
M00498	V$STAT4_01	STAT4	4.07143	3.13792	85.7143	2.58308	2.71682	74.7734	0.00582501
M00457	V$STAT5A_01	STAT5A (homodimer)	0	0	0	0.00906344	0.0948414	0.906344	NA
M00460	V$STAT5A_02	STAT5A (homotetramer)	0.0357143	0.188982	3.57143	0.00755287	0.0866439	0.755287	0.220795
M00493	V$STAT5A_03	STAT5A	0	0	0	0	0	0	NA
M00499	V$STAT5A_04	STAT5A	9.64286	6.74517	89.2857	7.72508	6.36675	89.426	0.066273
M00459	V$STAT5B_01	STAT5B (homodimer)	0	0	0	0.00151057	0.0388661	0.151057	NA
M00494	V$STAT6_01	STAT6	0	0	0	0	0	0	NA
M00500	V$STAT6_02	STAT6	2.78571	2.80683	89.2857	1.93958	2.09371	70.3927	0.0298305
M00223	V$STAT_01	STATx	0.0357143	0.188982	3.57143	0.0271903	0.162761	2.71903	0.549669
M00777	V$STAT_Q6	STAT	0.321429	0.722832	21.4286	0.39577	0.721727	28.2477	0.735988
M00985	V$STRA13_01	Stra13	0	0	0	0.00755287	0.0866439	0.755287	NA
M00239	V$T3R_01	v-ErbA	0	0	0	0.00302115	0.0549234	0.302115	NA
M00963	V$T3R_Q6	T3R	0	0	0	0	0	0	NA
M00331	V$TAACC_B	Lentiviral TATA	0	0	0	0	0	0	NA
M00066	V$TAL1ALPHAE47_01	Tal-1alpha:E47	0.0357143	0.188982	3.57143	0.00302115	0.0549234	0.302115	0.117029
M00065	V$TAL1BETAE47_01	Tal-1beta:E47	0.0357143	0.188982	3.57143	0	0	0	0.0405797
M00070	V$TAL1BETAITF2_01	Tal-1beta:ITF-2	0.0357143	0.188982	3.57143	0.00302115	0.0549234	0.302115	0.117029
M00993	V$TAL1_Q6	TAL1	0.214286	0.417855	21.4286	0.0664653	0.261138	6.34441	0.0157806
M00330	V$TANTIGEN_B	Major T-antigen	0	0	0	0	0	0	NA
M00252	V$TATA_01	TATA	0.714286	1.01314	42.8571	0.306647	0.60601	24.3202	0.00253087
M00216	V$TATA_C	TATA	0.178571	0.475595	14.2857	0.0392749	0.209382	3.62538	0.0128537
M00114	V$TAXCREB_01	Tax/CREB	0	0	0	0.00151057	0.0388661	0.151057	NA
M00115	V$TAXCREB_02	Tax/CREB	0	0	0	0.00151057	0.0388661	0.151057	NA
M00471	V$TBP_01	TBP	0.785714	1.13389	46.4286	0.370091	0.782107	24.7734	0.0121581
M00980	V$TBP_Q6	TBP	2.53571	2.97498	78.5714	1.49849	2.0051	58.6103	0.0109604
M01019	V$TBX5_01	TBX5	0	0	0	0.0271903	0.162761	2.71903	NA
M01020	V$TBX5_02	TBX5	0.5	1.10554	28.5714	0.247734	0.5492	19.6375	0.0298547
M00284	V$TCF11MAFG_01	TCF11:MafG	0.0357143	0.188982	3.57143	0.00755287	0.0866439	0.755287	0.220795
M00285	V$TCF11_01	TCF11	0.357143	0.558721	32.1429	0.354985	0.69096	26.1329	0.521685
M00671	V$TCF4_Q5	TCF-4	0.214286	0.498675	17.8571	0.229607	0.551576	17.8248	0.594745
M00704	V$TEF1_Q6	TEF-1	0.714286	1.11744	46.4286	0.563444	0.838588	39.2749	0.204961
M00672	V$TEF_Q6	TEF	0.0714286	0.262265	7.14286	0.0574018	0.263282	5.13595	0.465089
M00678	V$TEL2_Q6	Tel-2	0.0357143	0.188982	3.57143	0.021148	0.143987	2.1148	0.4663
M01029	V$TFE_Q6	TFE	0.392857	0.685257	28.5714	0.122356	0.371221	10.7251	0.00247188
M00707	V$TFIIA_Q6	TFIIA	0.464286	0.576204	42.8571	0.413897	0.732426	30.5136	0.384498
M00706	V$TFIII_Q6	TFII-I	0.642857	1.49603	28.5714	0.539275	1.01909	32.1752	0.310957
M00418	V$TGIF_01	TGIF	0.0714286	0.262265	7.14286	0.0438066	0.204819	4.38066	0.361905
M00432	V$TITF1_Q3	TTF1	0	0	0	0.0377644	0.198542	3.62538	NA
M00133	V$TST1_01	Tst-1	1.46429	1.5982	67.8571	0.992447	1.55434	47.8852	0.0761964
M00794	V$TTF1_Q6	TTF-1	4.57143	4.18488	85.7143	3.89879	3.82527	80.6647	0.186611
M00726	V$USF2_Q6	USF2	0.75	1.04083	46.4286	0.47281	0.906366	29.3051	0.0803052
M00121	V$USF_01	USF	0.178571	0.390021	17.8571	0.0347432	0.199094	3.17221	0.0076392
M00122	V$USF_02	USF	1.07143	1.18411	57.1429	0.746224	1.16775	40.4834	0.0935239
M00217	V$USF_C	USF	0.428571	0.634126	35.7143	0.128399	0.411789	10.1208	0.00223563
M00187	V$USF_Q6	USF	0.607143	1.03062	42.8571	0.21148	0.556073	16.1631	0.00343167
M00796	V$USF_Q6_01	USF	1.25	1.48137	60.7143	0.81571	1.26007	42.145	0.0537462
M00228	V$VBP_01	VBP	0.0714286	0.262265	7.14286	0.0256798	0.167582	2.41692	0.183302
M00444	V$VDR_Q3	VDR	1.96429	2.44165	71.4286	1.32477	2.04384	51.3595	0.0695629
M00961	V$VDR_Q6	VDR	0	0	0	0	0	0	NA
M00036	V$VJUN_01	v-Jun	0	0	0	0	0	0	NA
M00035	V$VMAF_01	v-Maf	0.142857	0.448395	10.7143	0.140483	0.400331	12.2356	0.545849
M00003	V$VMYB_01	v-Myb	0.25	0.645497	14.2857	0.137462	0.397593	12.0846	0.122331
M00227	V$VMYB_02	v-Myb	0.107143	0.41627	7.14286	0.0256798	0.184757	2.26586	0.0765405
M00332	V$WHN_B	Whn	0.0714286	0.262265	7.14286	0.0256798	0.158298	2.56798	0.177656
M00251	V$XBP1_01	XBP-1	0.0357143	0.188982	3.57143	0.00906344	0.0948414	0.906344	0.252692
M00267	V$XFD1_01	XFD-1	0	0	0	0.0151057	0.122066	1.51057	NA
M00268	V$XFD2_01	XFD-2	0.107143	0.31497	10.7143	0.0287009	0.167091	2.87009	0.0549228
M00269	V$XFD3_01	XFD-3	0.142857	0.356348	14.2857	0.010574	0.102362	1.0574	0.000591615
M00684	V$XPF1_Q6	XPF-1	0.178571	0.475595	14.2857	0.317221	0.647798	23.8671	0.909017
M00445	V$XVENT1_01	Xvent-1	0.857143	1.45842	39.2857	0.732628	1.16406	41.994	0.299497
M00059	V$YY1_01	YY1	2.14286	1.75782	78.5714	1.87311	2.13229	66.6163	0.260193
M00069	V$YY1_02	YY1	0	0	0	0.0241692	0.172256	2.1148	NA
M00793	V$YY1_Q6	YY1	1.14286	1.29713	57.1429	1.12538	1.38644	55.5891	0.484013
M00716	V$ZF5_01	ZF5	3.60714	5.80765	82.1429	2.23414	3.69583	55.4381	0.0465372
M00333	V$ZF5_B	ZF5	1.60714	2.18309	67.8571	0.966767	1.90757	40.3323	0.0631526
M00448	V$ZIC1_01	Zic1	2.5	4.14997	71.4286	1.72659	2.38551	59.3656	0.0682109
M00449	V$ZIC2_01	Zic2	0.678571	1.15642	39.2857	0.432024	0.861376	28.852	0.097359
M00450	V$ZIC3_01	Zic3	2	2.86744	57.1429	1.25529	1.96407	48.9426	0.04197
M00085	V$ZID_01	ZID	0	0	0	0.00755287	0.0866439	0.755287	NA
M00711	V$ZTA_Q2	Zta	0.107143	0.31497	10.7143	0.0302115	0.188134	2.71903	0.0782762

## Sheet: 3b
Additional file 3b - TRANSFAC v11.1 matrices tested for over-representation in the genes that were up-regulated after 2 and 4 hours of PI 3-kinase inhibition.
The 3 kb upstream regions conserved between human and mouse were analyzed with the Match program using the MinSUM threshold. Data represent the raw output from the Tractor program, with no applied thresholds or p-value corrections.
Matrix_ID	Mean Set 1	SD Set 1	% Hit in Set 1	Mean Set 2	SD Set 2	% Hit in Set 2<	permutation p-value
V$ACAAT_B	0.0357143	0.188982	3.57143	0.0151057	0.122066	1.51057	0.368144
V$AFP1_Q6	0	0	0	0.00302115	0.0549234	0.302115	NA
V$AHRARNT_01	0.285714	0.599824	21.4286	0.092145	0.337695	7.85498	0.0145298
V$AHRARNT_02	0.321429	0.669636	25	0.0694864	0.287941	6.19335	0.00175198
V$AHRHIF_Q6	0.392857	0.99403	17.8571	0.163142	0.476975	12.6888	0.0291618
V$AHR_01	0.0714286	0.262265	7.14286	0.0166163	0.13925	1.51057	0.107584
V$AHR_Q5	0.0357143	0.188982	3.57143	0.00453172	0.0672161	0.453172	0.153016
V$AIRE_01	2.96429	3.8247	78.5714	2.18278	2.68037	67.2205	0.0820643
V$AIRE_02	0.392857	0.62889	32.1429	0.197885	0.523397	15.71	0.0560937
V$ALPHACP1_01	0.571429	0.835711	39.2857	0.344411	0.74358	24.6224	0.0851388
V$ALX4_01	0	0	0	0	0	0	NA
V$AMEF2_Q6	0.107143	0.31497	10.7143	0.0558912	0.24269	5.28701	0.223473
V$AML1_01	0.285714	0.534522	25	0.161631	0.449753	13.142	0.119292
V$AML1_Q6	3.71429	3.38687	82.1429	2.9577	3.03455	78.0967	0.109341
V$AML_Q6	0.25	0.518188	21.4286	0.135952	0.407502	11.3293	0.120447
V$AP1FJ_Q2	1.78571	1.95044	71.4286	1.38973	1.62686	60.8761	0.120029
V$AP1_01	0.714286	0.809991	53.5714	0.554381	0.826511	39.426	0.184594
V$AP1_C	0.714286	0.89679	46.4286	0.640483	0.930599	43.0514	0.360121
V$AP1_Q2	0.571429	0.878912	42.8571	0.512085	0.849849	35.1964	0.37909
V$AP1_Q2_01	0.357143	0.558721	32.1429	0.234139	0.531473	19.4864	0.153475
V$AP1_Q4	0.821429	1.15642	50	0.507553	0.84812	34.139	0.0473688
V$AP1_Q4_01	0.357143	0.558721	32.1429	0.259819	0.568076	21.148	0.222191
V$AP1_Q6	0.642857	0.869835	46.4286	0.425982	0.725454	31.2689	0.086843
V$AP1_Q6_01	0.964286	1.03574	60.7143	0.664653	1.00945	41.2387	0.0821034
V$AP2ALPHA_01	1.32143	2.41988	46.4286	1.17221	1.93869	48.0363	0.338143
V$AP2ALPHA_02	0.678571	1.09048	35.7143	0.542296	1.09622	31.4199	0.267968
V$AP2ALPHA_03	2.5	3.72678	64.2857	1.96828	3.01141	60.1208	0.183862
V$AP2GAMMA_01	1.82143	3.07985	57.1429	1.43656	2.31513	53.4743	0.200917
V$AP2REP_01	2.78571	2.99824	82.1429	2.36405	2.53128	72.3565	0.201553
V$AP2_Q3	2.71429	3.27569	71.4286	2.17825	3.18396	61.4804	0.192705
V$AP2_Q6	1.53571	2.31712	57.1429	0.978852	1.84321	39.8792	0.0795947
V$AP2_Q6_01	1.10714	1.70705	46.4286	0.950151	1.71465	43.2024	0.309926
V$AP3_Q6	0.321429	0.475595	32.1429	0.282477	0.600273	21.6012	0.404244
V$AP4_01	0.0357143	0.188982	3.57143	0.0574018	0.257472	5.13595	0.774103
V$AP4_Q5	0.25	0.518188	21.4286	0.160121	0.420768	14.0483	0.18624
V$AP4_Q6	0.214286	0.417855	21.4286	0.151057	0.427663	12.8399	0.271435
V$AP4_Q6_01	0.357143	0.82616	25	0.293051	0.656802	21.7523	0.328955
V$APOLYA_B	0	0	0	0	0	0	NA
V$AREB6_01	0.607143	1.03062	35.7143	0.679758	1.13139	37.9154	0.641728
V$AREB6_02	0.214286	0.498675	17.8571	0.26284	0.571996	20.6949	0.712862
V$AREB6_03	0.25	0.585314	17.8571	0.306647	0.715879	20.8459	0.6832
V$AREB6_04	21.5714	13.4974	96.4286	16.071	11.9024	93.0514	0.0118052
V$ARNT_01	0.642857	0.911421	42.8571	0.265861	0.623795	19.4864	0.00637723
V$ARNT_02	0.642857	0.989361	42.8571	0.377644	0.74166	25.8308	0.054791
V$ARP1_01	1.21429	1.25778	64.2857	0.906344	1.24599	48.6405	0.118327
V$AR_01	0.285714	0.658682	21.4286	0.176737	0.460746	15.1057	0.157025
V$AR_02	0.392857	1.06595	14.2857	0.143505	0.387722	13.142	0.010552
V$AR_03	0.357143	0.780042	21.4286	0.134441	0.379176	12.2356	0.011608
V$AR_Q2	0.142857	0.356348	14.2857	0.111782	0.351629	9.96979	0.390926
V$AR_Q6	0	0	0	0	0	0	NA
V$ATATA_B	0.0357143	0.188982	3.57143	0.0120846	0.109346	1.20846	0.312752
V$ATF1_Q6	0.285714	0.658682	17.8571	0.170695	0.459743	14.0483	0.144555
V$ATF3_Q6	0.785714	1.03126	42.8571	0.478852	0.829855	32.3263	0.0467636
V$ATF4_Q2	0.964286	0.961563	60.7143	0.518127	0.863867	35.0453	0.0104195
V$ATF6_01	0.964286	1.13797	60.7143	0.595166	0.94757	37.6133	0.0378137
V$ATF_01	0.75	0.844371	53.5714	0.398792	0.730489	29.003	0.016684
V$ATF_B	0.214286	0.417855	21.4286	0.179758	0.452943	15.5589	0.395765
V$BACH1_01	0.107143	0.31497	10.7143	0.0287009	0.175912	2.71903	0.0638879
V$BACH2_01	0.0714286	0.262265	7.14286	0.0241692	0.163237	2.26586	0.169661
V$BARBIE_01	0.0357143	0.188982	3.57143	0.0543807	0.239901	5.13595	0.774103
V$BEL1_B	0	0	0	0	0	0	NA
V$BLIMP1_Q6	0	0	0	0.00302115	0.0549234	0.302115	NA
V$BRACH_01	0	0	0	0	0	0	NA
V$BRCA_01	0.964286	1.47779	42.8571	0.740181	1.11469	43.3535	0.170356
V$BRN2_01	0.428571	0.790151	28.5714	0.385196	0.740829	27.4924	0.403735
V$CAAT_01	0.642857	0.95119	35.7143	0.299094	0.635295	21.9033	0.0103909
V$CAAT_C	0	0	0	0.00302115	0.0549234	0.302115	NA
V$CACBINDINGPROTEIN_Q6	0.571429	1.31736	25	0.282477	0.682809	19.9396	0.0409728
V$CACCCBINDINGFACTOR_Q6	0	0	0	0.00755287	0.0866439	0.755287	NA
V$CACD_01	3.21429	5.45933	67.8571	2.15559	3.08894	61.7825	0.0599917
V$CAP_01	6.21429	4.70899	92.8571	5.57251	4.70941	86.858	0.242246
V$CART1_01	1.57143	1.68718	64.2857	0.971299	1.44828	46.8278	0.0280835
V$CBF_01	0.25	0.844371	10.7143	0.181269	0.489292	14.9547	0.275971
V$CBF_02	0.142857	0.356348	14.2857	0.0966767	0.338665	8.45921	0.302728
V$CDC5_01	0.107143	0.31497	10.7143	0.0256798	0.184757	2.1148	0.0677047
V$CDPCR1_01	0.0357143	0.188982	3.57143	0.10574	0.370219	9.06344	0.92909
V$CDPCR3HD_01	0.321429	0.862965	17.8571	0.361027	0.722153	26.435	0.633661
V$CDPCR3_01	1.07143	1.33135	57.1429	0.793051	1.17632	45.0151	0.130567
V$CDP_01	4	3.92523	78.5714	2.85801	3.0529	74.7734	0.0369907
V$CDP_02	0.285714	0.658682	21.4286	0.287009	0.616795	22.0544	0.534545
V$CDX2_Q5	6.57143	5.78906	89.2857	4.32477	4.8226	78.852	0.015428
V$CDXA_01	5.28571	4.21512	92.8571	3.27795	3.58659	76.8882	0.00529444
V$CDXA_02	3.03571	3.30524	78.5714	1.67674	2.25755	59.2145	0.00413896
V$CDX_Q5	3.46429	3.61563	85.7143	2.73716	3.35726	68.8822	0.139984
V$CEBPA_01	0.75	1.10972	46.4286	0.596677	0.936172	38.0665	0.221148
V$CEBPB_01	1.42857	1.13622	78.5714	0.980363	1.2928	51.3595	0.0496668
V$CEBPB_02	0.785714	1.03126	50	0.41994	0.784935	29.3051	0.020419
V$CEBPDELTA_Q6	0.0357143	0.188982	3.57143	0.0317221	0.199598	2.71903	0.549669
V$CEBPGAMMA_Q6	1.64286	1.59198	64.2857	1.35952	1.89929	55.136	0.224723
V$CEBP_01	4.39286	3.42474	85.7143	3.45921	3.42068	79.3051	0.0883043
V$CEBP_C	1.28571	1.35693	67.8571	0.78852	1.1004	45.9215	0.0197365
V$CEBP_Q2	1.42857	1.59695	71.4286	0.969789	1.34704	49.0937	0.0555054
V$CEBP_Q2_01	1.85714	1.5803	82.1429	1.23867	1.54621	56.7976	0.029541
V$CEBP_Q3	2.75	2.27099	89.2857	1.95317	2.12526	67.6737	0.0360056
V$CETS168_Q6	2.75	3.85501	67.8571	1.72205	2.07385	64.8036	0.0149534
V$CETS1P54_01	0.285714	0.658682	21.4286	0.226586	0.527621	18.429	0.322844
V$CETS1P54_02	0.928571	1.33135	46.4286	0.814199	1.06388	49.8489	0.308673
V$CETS1P54_03	1.25	1.73472	50	0.806647	1.15596	46.2236	0.0403789
V$CHCH_01	3.17857	4.60317	71.4286	2.02417	3.62326	54.3807	0.0682002
V$CHOP_01	2.96429	3.13265	78.5714	2.67976	2.80752	75.0755	0.296295
V$CHX10_01	0.0357143	0.188982	3.57143	0.0060423	0.0775556	0.60423	0.187587
V$CIZ_01	0.0357143	0.188982	3.57143	0.0151057	0.122066	1.51057	0.368144
V$CLOCKBMAL_Q6	0.107143	0.31497	10.7143	0.021148	0.143987	2.1148	0.0277959
V$CLOX_01	0.285714	0.658682	21.4286	0.285498	0.626013	21.9033	0.526215
V$CMAF_01	0.928571	1.05158	57.1429	0.916918	1.32269	48.1873	0.485728
V$CMYB_01	0.857143	1.38013	39.2857	0.635952	0.972593	40.9366	0.145787
V$COMP1_01	0.0357143	0.188982	3.57143	0.010574	0.102362	1.0574	0.283328
V$COREBINDINGFACTOR_Q6	0.214286	0.498675	17.8571	0.0740181	0.284158	6.79758	0.029992
V$COUPTF_Q6	0.428571	0.741798	32.1429	0.400302	0.745049	28.7009	0.446274
V$COUP_01	0.178571	0.475595	14.2857	0.26435	0.553819	21.7523	0.837924
V$COUP_DR1_Q6	0.607143	0.916486	39.2857	0.367069	0.708498	26.435	0.0644753
V$CP2_01	1.60714	2.16606	64.2857	1.41541	1.87053	56.1934	0.301946
V$CP2_02	2.03571	2.34887	75	1.66012	2.1588	58.9124	0.192508
V$CREBATF_Q6	0.5	0.693889	39.2857	0.23716	0.563335	18.7311	0.0236022
V$CREBP1CJUN_01	0.642857	0.869835	42.8571	0.392749	0.73376	28.3988	0.0624038
V$CREBP1_01	1.89286	1.77094	71.4286	1.18882	1.52706	56.7976	0.0170763
V$CREBP1_Q2	0.571429	0.790151	42.8571	0.293051	0.608995	22.5076	0.0231259
V$CREB_01	0.785714	1.03126	46.4286	0.509063	0.84094	34.4411	0.066215
V$CREB_02	0.392857	0.62889	32.1429	0.190332	0.507162	15.1057	0.0448124
V$CREB_Q2	0.75	0.887151	53.5714	0.309668	0.650286	23.565	0.00260933
V$CREB_Q2_01	0.428571	0.634126	35.7143	0.228097	0.542529	18.429	0.0546628
V$CREB_Q3	0.428571	0.634126	35.7143	0.205438	0.527691	16.3142	0.036119
V$CREB_Q4	0.607143	0.685257	50	0.306647	0.625662	23.8671	0.0180025
V$CREB_Q4_01	0.428571	0.57275	39.2857	0.228097	0.528403	18.429	0.0486226
V$CREL_01	0.25	0.518188	21.4286	0.0649547	0.275601	5.89124	0.00829886
V$CRX_Q4	0.25	0.440959	25	0.188822	0.478584	15.4079	0.300515
V$DBP_Q6	0.357143	0.621485	28.5714	0.323263	0.658727	24.0181	0.4249
V$DEAF1_01	0.0714286	0.262265	7.14286	0.0287009	0.175912	2.71903	0.211417
V$DEAF1_02	0	0	0	0.0120846	0.109346	1.20846	NA
V$DEC_Q1	0.214286	0.417855	21.4286	0.0996979	0.346628	8.45921	0.0884021
V$DELTAEF1_01	0.142857	0.356348	14.2857	0.190332	0.501161	15.2568	0.737821
V$DR1_Q3	0.107143	0.31497	10.7143	0.161631	0.429096	14.1994	0.810356
V$DR3_Q4	1.17857	1.76496	53.5714	0.830816	1.28946	44.2598	0.103268
V$DR4_Q2	0.107143	0.31497	10.7143	0.0574018	0.257472	5.13595	0.239973
V$DTYPEPA_B	0	0	0	0.00151057	0.0388661	0.151057	NA
V$E12_Q6	0.178571	0.475595	14.2857	0.0513595	0.246776	4.53172	0.0314757
V$E2A_Q2	0.178571	0.475595	14.2857	0.219033	0.554503	16.3142	0.687049
V$E2A_Q6	0.392857	0.737327	25	0.403323	0.835405	25.3776	0.541476
V$E2F1DP1RB_01	0.0357143	0.188982	3.57143	0.0271903	0.180395	2.41692	0.50969
V$E2F1DP1_01	0.0357143	0.188982	3.57143	0.0392749	0.223366	3.32326	0.620409
V$E2F1DP2_01	0.25	0.518188	21.4286	0.0981873	0.374323	7.85498	0.0531791
V$E2F1_Q3	0.107143	0.566947	3.57143	0.0936556	0.361107	7.70393	0.460035
V$E2F1_Q3_01	0.428571	0.835711	25	0.229607	0.681615	14.3505	0.0982618
V$E2F1_Q4	0.214286	0.417855	21.4286	0.060423	0.268303	5.43807	0.0178805
V$E2F1_Q4_01	0	0	0	0.0151057	0.122066	1.51057	NA
V$E2F1_Q6	0.0357143	0.188982	3.57143	0.0287009	0.184312	2.56798	0.530089
V$E2F1_Q6_01	0.178571	0.611832	10.7143	0.0453172	0.228924	4.07855	0.0280379
V$E2F4DP1_01	0.0357143	0.188982	3.57143	0.0332326	0.19552	3.02115	0.586495
V$E2F4DP2_01	0.107143	0.31497	10.7143	0.0483384	0.247386	4.07855	0.187996
V$E2F_01	0.142857	0.356348	14.2857	0.0664653	0.261138	6.34441	0.131491
V$E2F_02	0	0	0	0.0256798	0.176379	2.26586	NA
V$E2F_03	0.0714286	0.262265	7.14286	0.0287009	0.167091	2.87009	0.207771
V$E2F_Q2	2.39286	3.67513	75	1.5	2.76992	46.3746	0.0673144
V$E2F_Q3	0.107143	0.31497	10.7143	0.0468278	0.218468	4.53172	0.159543
V$E2F_Q3_01	0	0	0	0.0135952	0.115891	1.35952	NA
V$E2F_Q4	0.0357143	0.188982	3.57143	0.0256798	0.192772	2.1148	0.4663
V$E2F_Q4_01	0	0	0	0.0120846	0.109346	1.20846	NA
V$E2F_Q6	0.0714286	0.262265	7.14286	0.0422961	0.229502	3.77644	0.328581
V$E2F_Q6_01	0.0357143	0.188982	3.57143	0.0120846	0.109346	1.20846	0.312752
V$E2_01	0	0	0	0.00302115	0.0549234	0.302115	NA
V$E2_Q6	0	0	0	0.00453172	0.0672161	0.453172	NA
V$E2_Q6_01	0	0	0	0.00302115	0.0549234	0.302115	NA
V$E47_01	0.25	0.585314	17.8571	0.0996979	0.359483	8.1571	0.0484447
V$E47_02	0.25	0.585314	17.8571	0.282477	0.669383	19.7885	0.6233
V$E4BP4_01	0	0	0	0.010574	0.102362	1.0574	NA
V$E4F1_Q6	0.0357143	0.188982	3.57143	0.010574	0.102362	1.0574	0.283328
V$EBF_Q6	0.0357143	0.188982	3.57143	0.0558912	0.248846	5.13595	0.774103
V$EBOX_Q6_01	0.642857	0.911421	42.8571	0.377644	0.755804	25.0755	0.0568499
V$EFC_Q6	0.464286	0.792658	32.1429	0.241692	0.560054	19.0332	0.044288
V$EGR1_01	0.892857	1.68521	35.7143	0.358006	0.873334	21.6012	0.00828602
V$EGR2_01	1.28571	2.24198	39.2857	0.632931	1.20877	32.7795	0.0116432
V$EGR3_01	0.285714	0.712697	17.8571	0.205438	0.552891	15.5589	0.262437
V$EGR_Q6	0.785714	1.96934	32.1429	0.436556	1.03409	24.1692	0.0731971
V$ELF1_Q6	2.32143	2.4503	75	1.79758	1.88347	70.0906	0.0904475
V$ELK1_01	1.17857	1.92553	42.8571	0.836858	1.15014	47.1299	0.0864554
V$ELK1_02	1.67857	1.74385	67.8571	1.14955	1.40789	56.9486	0.0387279
V$EN1_01	2.92857	2.62366	85.7143	2.30211	2.47761	73.1118	0.106962
V$ERR1_Q2	0	0	0	0	0	0	NA
V$ER_Q6	0.5	0.638285	42.8571	0.323263	0.635345	25.3776	0.104725
V$ER_Q6_02	0	0	0	0	0	0	NA
V$ETF_Q6	0.964286	1.77393	42.8571	0.625378	1.29417	30.3625	0.111378
V$ETS1_B	0.5	0.881917	32.1429	0.336858	0.653028	25.3776	0.132312
V$ETS2_B	1.42857	1.9518	57.1429	1.16616	1.42685	58.006	0.187513
V$ETS_Q4	1.25	1.62447	53.5714	0.910876	1.22366	49.6979	0.0962501
V$ETS_Q6	1.35714	2.02236	46.4286	1.04985	1.338	53.7764	0.138945
V$EVI1_01	0.0357143	0.188982	3.57143	0.0407855	0.21268	3.77644	0.666301
V$EVI1_02	0	0	0	0.00302115	0.0549234	0.302115	NA
V$EVI1_03	0	0	0	0	0	0	NA
V$EVI1_04	0	0	0	0.00906344	0.0948414	0.906344	NA
V$EVI1_05	0	0	0	0.00151057	0.0388661	0.151057	NA
V$EVI1_06	0	0	0	0.00453172	0.0672161	0.453172	NA
V$FAC1_01	1.10714	1.42307	50	0.620846	0.999116	38.3686	0.0152645
V$FOXD3_01	0.785714	1.10075	46.4286	0.385196	0.760976	26.435	0.0117854
V$FOXJ2_01	0.785714	1.22798	42.8571	0.249245	0.57412	19.3353	0.000274246
V$FOXJ2_02	2	2.46456	60.7143	1.56949	2.18311	57.4018	0.164617
V$FOXM1_01	0.678571	0.904866	46.4286	0.36858	0.682687	27.7946	0.0229695
V$FOXO1_01	1.57143	1.57359	71.4286	0.563444	0.96758	36.4048	2.20411e-05
V$FOXO1_02	1.39286	1.28638	71.4286	0.52719	0.889518	35.6495	5.39796e-05
V$FOXO3A_Q1	0.0714286	0.262265	7.14286	0.0060423	0.0775556	0.60423	0.0215459
V$FOXO3_01	1.39286	1.37003	75	0.506042	0.864037	33.9879	2.71979e-05
V$FOXO4_01	0.178571	0.390021	17.8571	0.0226586	0.148925	2.26586	0.000774039
V$FOXO4_02	0.607143	0.99403	39.2857	0.216012	0.510273	17.5227	0.00137725
V$FOXP1_01	0	0	0	0	0	0	NA
V$FOXP3_Q4	0.0357143	0.188982	3.57143	0.0120846	0.109346	1.20846	0.312752
V$FOX_Q2	0.321429	0.722832	21.4286	0.0740181	0.289433	6.64653	0.00192352
V$FREAC2_01	0.642857	0.869835	42.8571	0.308157	0.60649	24.6224	0.00889634
V$FREAC3_01	0.535714	0.922241	32.1429	0.253776	0.576081	19.9396	0.0203854
V$FREAC4_01	1.03571	1.13797	64.2857	0.518127	0.870844	35.1964	0.00509874
V$FREAC7_01	1.5	1.97203	57.1429	0.714502	1.11586	41.6918	0.00161145
V$FXR_IR1_Q6	0	0	0	0.00302115	0.0549234	0.302115	NA
V$FXR_Q3	0	0	0	0.0634441	0.261889	5.89124	NA
V$GABP_B	1	1.65552	42.8571	0.773414	1.09739	44.4109	0.167987
V$GATA1_01	1.53571	1.77393	64.2857	1.3716	1.7196	58.4592	0.317029
V$GATA1_02	0.678571	0.862965	46.4286	0.487915	0.849849	32.0242	0.147762
V$GATA1_03	5.89286	4.84836	85.7143	4.07402	4.05062	81.2689	0.0170031
V$GATA1_04	0.571429	0.835711	39.2857	0.391239	0.761864	26.8882	0.138833
V$GATA1_05	0.607143	0.875142	39.2857	0.469789	0.842243	31.1178	0.222345
V$GATA1_06	0.75	0.96705	42.8571	0.716012	1.11557	41.5408	0.443667
V$GATA2_01	0.892857	0.831745	64.2857	0.706949	1.01662	42.7492	0.191754
V$GATA2_02	0.392857	0.685257	28.5714	0.39577	0.752513	27.6435	0.531329
V$GATA2_03	2.25	2.20479	71.4286	1.85952	2.19335	65.861	0.186091
V$GATA3_01	0.892857	0.831745	64.2857	0.827795	1.1671	46.6767	0.397816
V$GATA3_02	0.428571	0.690066	32.1429	0.348943	0.728078	25.2266	0.299586
V$GATA3_03	1.5	1.68874	57.1429	1.05136	1.49647	49.6979	0.0773503
V$GATA4_Q3	0.535714	0.881167	35.7143	0.675227	0.992539	41.994	0.791585
V$GATA6_01	0.642857	0.911421	39.2857	0.564955	0.975267	33.8369	0.355027
V$GATA_C	0.857143	1.00791	50	0.767372	1.15132	43.8066	0.353618
V$GATA_Q6	0.464286	0.692935	35.7143	0.3429	0.703526	24.4713	0.214585
V$GCM_Q2	0.0357143	0.188982	3.57143	0.0151057	0.122066	1.51057	0.368144
V$GCNF_01	0	0	0	0	0	0	NA
V$GC_01	2.25	3.80667	71.4286	1.26284	1.91825	52.2659	0.0167133
V$GEN_INI2_B	5.85714	4.44484	89.2857	5.13746	4.20368	86.858	0.192573
V$GEN_INI3_B	4.39286	3.79414	85.7143	3.76435	3.33669	83.2326	0.172194
V$GEN_INI_B	5.21429	4.17539	89.2857	4.52568	3.8361	84.8943	0.18206
V$GFI1B_01	0.642857	0.82616	46.4286	0.318731	0.702005	22.5076	0.0227244
V$GFI1_01	0.25	0.585314	17.8571	0.163142	0.444126	13.7462	0.205864
V$GFI1_Q6	0.178571	0.390021	17.8571	0.0936556	0.335029	8.00604	0.152979
V$GLI_Q2	0.0357143	0.188982	3.57143	0.0271903	0.162761	2.71903	0.549669
V$GRE_C	1	1.51535	46.4286	0.720544	0.95694	46.2236	0.0905713
V$GR_01	1.67857	1.9824	64.2857	1.08912	1.3827	53.3233	0.0246865
V$GR_Q6	2.92857	2.89224	82.1429	2.59366	2.63162	74.7734	0.25963
V$GR_Q6_01	0	0	0	0	0	0	NA
V$GZF1_01	0	0	0	0	0	0	NA
V$HAND1E47_01	2.78571	3.11932	82.1429	2.64199	3.01136	73.4139	0.393812
V$HEB_Q6	0.0357143	0.188982	3.57143	0.0664653	0.272478	6.0423	0.826371
V$HELIOSA_01	0.892857	1.44886	42.8571	0.646526	0.953762	41.8429	0.117755
V$HELIOSA_02	8.25	6.16216	92.8571	7.06647	5.82979	90.0302	0.151413
V$HEN1_01	0	0	0	0.00302115	0.0549234	0.302115	NA
V$HEN1_02	0	0	0	0.00302115	0.0549234	0.302115	NA
V$HES1_Q2	0.25	0.645497	14.2857	0.0861027	0.325637	7.55287	0.0294635
V$HFH1_01	1.03571	1.29048	57.1429	0.277946	0.583248	22.6586	2.27361e-06
V$HFH3_01	1	1.44016	46.4286	0.450151	0.846685	29.4562	0.00354377
V$HFH4_01	0	0	0	0	0	0	NA
V$HFH8_01	1.25	1.48137	57.1429	0.483384	0.842621	32.7795	0.000120517
V$HIC1_02	0.392857	1.10014	17.8571	0.252266	0.640149	18.1269	0.165963
V$HIC1_03	0.285714	0.854493	14.2857	0.128399	0.422667	10.574	0.0715972
V$HIF1_Q3	0	0	0	0.021148	0.143987	2.1148	NA
V$HIF1_Q5	0.107143	0.31497	10.7143	0.021148	0.163657	1.81269	0.0455494
V$HLF_01	0.107143	0.31497	10.7143	0.0513595	0.227643	4.98489	0.18909
V$HMEF2_Q6	0.0714286	0.377964	3.57143	0.0287009	0.192345	2.41692	0.233416
V$HMGIY_Q3	1.64286	2.19788	57.1429	0.962236	1.4801	45.6193	0.0196696
V$HMGIY_Q6	3.07143	2.56657	89.2857	1.74018	2.07984	66.7674	0.00253282
V$HMX1_01	0	0	0	0	0	0	NA
V$HNF1_01	0.107143	0.31497	10.7143	0.125378	0.382273	11.1782	0.66294
V$HNF1_C	0.107143	0.31497	10.7143	0.0966767	0.32961	8.61027	0.506784
V$HNF1_Q6	0.0357143	0.188982	3.57143	0.0619335	0.25345	5.89124	0.818555
V$HNF1_Q6_01	0.178571	0.390021	17.8571	0.116314	0.364963	10.2719	0.247838
V$HNF3ALPHA_Q6	0.535714	0.792658	35.7143	0.329305	0.646428	25.5287	0.076929
V$HNF3B_01	0.75	0.927961	46.4286	0.333837	0.705738	23.716	0.00624769
V$HNF3_Q6	1.17857	1.58823	57.1429	0.617825	0.979603	38.3686	0.00684154
V$HNF3_Q6_01	0.642857	0.869835	42.8571	0.326284	0.626595	25.5287	0.0138643
V$HNF4ALPHA_Q6	0.392857	0.685257	32.1429	0.475831	0.860209	31.571	0.715567
V$HNF4_01	0.107143	0.31497	10.7143	0.173716	0.413506	16.0121	0.863681
V$HNF4_01_B	0.178571	0.475595	14.2857	0.217523	0.486857	18.7311	0.714307
V$HNF4_DR1_Q3	0.142857	0.448395	10.7143	0.205438	0.504234	16.6163	0.7916
V$HNF4_Q6	0	0	0	0	0	0	NA
V$HNF4_Q6_01	0.0357143	0.188982	3.57143	0.0725076	0.276458	6.79758	0.860828
V$HNF4_Q6_02	0	0	0	0	0	0	NA
V$HNF4_Q6_03	0	0	0	0	0	0	NA
V$HNF6_Q6	0	0	0	0.00906344	0.0948414	0.906344	NA
V$HOX13_01	6.89286	4.82539	89.2857	5.01662	4.6197	85.0453	0.0244672
V$HOXA3_01	11.6429	8.36755	92.8571	9.68731	8.1753	91.3897	0.113154
V$HOXA4_Q2	7.03571	5.0807	92.8571	5.06042	4.70323	85.6495	0.0227351
V$HOXA7_01	0.0357143	0.188982	3.57143	0.0649547	0.25861	6.19335	0.833862
V$HP1SITEFACTOR_Q6	0.0714286	0.262265	7.14286	0.0166163	0.127925	1.66163	0.0939799
V$HSF1_01	0.0714286	0.262265	7.14286	0.0317221	0.214221	2.56798	0.236395
V$HSF1_Q6	0	0	0	0	0	0	NA
V$HSF2_01	0.0357143	0.188982	3.57143	0.0271903	0.171804	2.56798	0.530089
V$HSF_Q6	0	0	0	0.0166163	0.13925	1.51057	NA
V$HTF_01	0.178571	0.390021	17.8571	0.0981873	0.307786	9.51662	0.150632
V$ICSBP_Q6	0	0	0	0.00906344	0.0948414	0.906344	NA
V$IK1_01	0.178571	0.390021	17.8571	0.0543807	0.239901	5.13595	0.0271208
V$IK2_01	2.35714	2.42234	85.7143	1.5574	1.8166	62.6888	0.0201542
V$IK3_01	4.67857	3.77176	89.2857	3.39124	3.27408	79.9094	0.0286421
V$IPF1_Q4	0.571429	0.878912	35.7143	0.509063	0.950711	32.1752	0.372056
V$IPF1_Q4_01	0.535714	0.692935	42.8571	0.389728	0.759658	26.8882	0.186763
V$IRF1_01	0.0714286	0.262265	7.14286	0.0438066	0.232495	3.77644	0.356724
V$IRF1_Q6	0.0357143	0.188982	3.57143	0.0634441	0.256047	6.0423	0.826371
V$IRF2_01	0.107143	0.31497	10.7143	0.0362538	0.194982	3.47432	0.098705
V$IRF7_01	0.142857	0.356348	14.2857	0.120846	0.408555	9.66767	0.431498
V$IRF_Q6	0	0	0	0.0181269	0.133511	1.81269	NA
V$IRF_Q6_01	0.0357143	0.188982	3.57143	0.0483384	0.247386	4.07855	0.693871
V$ISRE_01	0	0	0	0	0	0	NA
V$KAISO_01	0.0714286	0.262265	7.14286	0.0302115	0.171298	3.02115	0.223056
V$KROX_Q6	0.678571	1.58823	32.1429	0.39426	0.954405	22.2054	0.0933442
V$LBP1_Q6	0.571429	0.959497	35.7143	0.409366	0.883589	25.9819	0.192266
V$LDSPOLYA_B	0.178571	0.475595	14.2857	0.0876133	0.322899	7.70393	0.130992
V$LEF1TCF1_Q4	0.535714	1.23175	25	0.468278	0.856438	31.2689	0.360427
V$LEF1_Q2	1.25	2.11914	50	1.41088	1.7517	60.574	0.685747
V$LEF1_Q2_01	0.142857	0.356348	14.2857	0.120846	0.377772	10.423	0.439906
V$LFA1_Q6	0.214286	0.498675	17.8571	0.110272	0.362689	9.51662	0.120449
V$LHX3_01	0	0	0	0.0151057	0.122066	1.51057	NA
V$LMO2COM_01	0.107143	0.41627	7.14286	0.135952	0.436192	10.8761	0.681041
V$LMO2COM_02	0.0714286	0.262265	7.14286	0.0407855	0.205443	3.92749	0.329409
V$LPOLYA_B	0.0357143	0.188982	3.57143	0.0332326	0.187623	3.17221	0.603802
V$LRF_Q2	0.642857	1.22366	28.5714	0.465257	1.05714	26.1329	0.208143
V$LUN1_01	0.0357143	0.188982	3.57143	0.0271903	0.162761	2.71903	0.549669
V$LXR_DR4_Q3	0	0	0	0.00151057	0.0388661	0.151057	NA
V$LXR_Q3	0	0	0	0.00453172	0.0672161	0.453172	NA
V$LYF1_01	0.607143	0.875142	42.8571	0.42145	0.761612	30.2115	0.131721
V$MAF_Q6	0	0	0	0	0	0	NA
V$MAF_Q6_01	0.0714286	0.262265	7.14286	0.0287009	0.175912	2.71903	0.211417
V$MAX_01	0.178571	0.390021	17.8571	0.0664653	0.277975	5.89124	0.0592689
V$MAZR_01	0.178571	0.772374	7.14286	0.0649547	0.281037	5.58912	0.0771971
V$MAZ_Q6	0.178571	0.475595	14.2857	0.155589	0.534688	11.3293	0.41258
V$MEF2_01	0.25	0.645497	17.8571	0.135952	0.400008	11.7825	0.120424
V$MEF2_02	0.142857	0.524531	7.14286	0.081571	0.295184	7.55287	0.218962
V$MEF2_03	0.178571	0.547964	10.7143	0.160121	0.441814	13.4441	0.462146
V$MEF2_04	0.392857	0.916486	21.4286	0.47281	0.851279	31.7221	0.708779
V$MEF2_Q6_01	0.0357143	0.188982	3.57143	0.0256798	0.167582	2.41692	0.50969
V$MEF3_B	0	0	0	0.00302115	0.0549234	0.302115	NA
V$MEIS1AHOXA9_01	0.428571	0.920087	25	0.203927	0.484978	17.3716	0.0296793
V$MEIS1BHOXA9_02	0.0357143	0.188982	3.57143	0.0241692	0.15369	2.41692	0.50969
V$MEIS1_01	0.357143	0.869835	21.4286	0.169184	0.413559	15.4079	0.0350622
V$MIF1_01	0	0	0	0.00453172	0.0672161	0.453172	NA
V$MINI19_B	0.392857	0.566947	35.7143	0.252266	0.616063	19.7885	0.139809
V$MINI20_B	0.357143	0.731021	25	0.223565	0.548568	17.3716	0.143686
V$MMEF2_Q6	0.428571	0.690066	32.1429	0.320242	0.678287	24.1692	0.227711
V$MOVOB_01	2.89286	4.3234	67.8571	2.05438	3.08969	59.5166	0.0972178
V$MRF2_01	0.571429	1.37244	32.1429	0.326284	0.673154	24.1692	0.06299
V$MSX1_01	1.96429	2.30108	60.7143	1.59819	1.81068	65.4079	0.161517
V$MTATA_B	3	2.88033	85.7143	1.64048	2.05979	62.5378	0.00195075
V$MTF1_Q4	0.107143	0.41627	7.14286	0.0574018	0.263282	4.98489	0.246059
V$MUSCLE_INI_B	0.857143	1.45842	32.1429	0.498489	0.921666	30.8157	0.0428831
V$MYB_Q3	1	1.1547	53.5714	0.833837	1.11089	49.0937	0.238694
V$MYB_Q5_01	1.57143	1.77281	67.8571	1.22961	1.49183	59.2145	0.134948
V$MYB_Q6	1.78571	1.7921	71.4286	1.58761	1.81122	64.5015	0.288984
V$MYCMAX_01	0.25	0.440959	25	0.0574018	0.263282	4.98489	0.00425334
V$MYCMAX_02	0.285714	0.460044	28.5714	0.0861027	0.33025	7.25076	0.0102171
V$MYCMAX_03	0.0357143	0.188982	3.57143	0.0181269	0.133511	1.81269	0.419218
V$MYCMAX_B	0.5	0.693889	39.2857	0.120846	0.377772	10.2719	9.98807e-05
V$MYC_Q2	0.25	0.440959	25	0.0589124	0.265809	5.13595	0.00464078
V$MYOD_01	0.0357143	0.188982	3.57143	0.0619335	0.259351	5.74018	0.8104
V$MYOD_Q6	0.321429	0.669636	21.4286	0.279456	0.619038	20.6949	0.395236
V$MYOD_Q6_01	0.642857	1.22366	28.5714	0.577039	1.04771	33.6858	0.378078
V$MYOGENIN_Q6	0.285714	0.658682	21.4286	0.302115	0.638617	22.0544	0.585371
V$MYOGNF1_01	1.5	1.7743	67.8571	1.43202	1.83694	58.3082	0.422145
V$MZF1_01	1.03571	1.66627	46.4286	0.651057	1.23268	35.0453	0.0766177
V$MZF1_02	1.10714	2.36235	50	0.602719	1.17237	33.9879	0.0355886
V$NANOG_01	0.0357143	0.188982	3.57143	0.0181269	0.133511	1.81269	0.419218
V$NCX_01	3.75	2.91389	78.5714	2.66616	2.85007	76.5861	0.0352653
V$NERF_Q2	1.35714	1.88982	57.1429	1.16314	1.53447	54.9849	0.266771
V$NF1_Q6	1.14286	1.26825	57.1429	0.749245	1.12755	43.0514	0.0519632
V$NF1_Q6_01	0.428571	0.634126	35.7143	0.306647	0.63048	23.565	0.191974
V$NFAT_Q4_01	0.428571	0.57275	39.2857	0.199396	0.482178	16.6163	0.0209906
V$NFAT_Q6	2.07143	1.86445	82.1429	1.06647	1.36027	54.0785	0.000589882
V$NFE2_01	0.0714286	0.262265	7.14286	0.0483384	0.228304	4.53172	0.39988
V$NFKAPPAB50_01	0.714286	1.08379	42.8571	0.332326	0.753096	22.3565	0.0159767
V$NFKAPPAB65_01	0.178571	0.390021	17.8571	0.10574	0.378304	8.91239	0.207359
V$NFKAPPAB_01	0.142857	0.448395	10.7143	0.0755287	0.301844	6.79758	0.189899
V$NFKB_C	0.25	0.518188	21.4286	0.119335	0.376247	10.2719	0.0766131
V$NFKB_Q6	0.142857	0.356348	14.2857	0.0725076	0.276458	6.79758	0.163954
V$NFKB_Q6_01	0.0357143	0.188982	3.57143	0.0377644	0.198542	3.62538	0.651633
V$NFMUE1_Q6	0	0	0	0.00755287	0.0866439	0.755287	NA
V$NFY_01	0.857143	0.970463	53.5714	0.300604	0.690523	20.3927	0.000505595
V$NFY_C	0.678571	0.983327	46.4286	0.373112	0.742936	26.1329	0.0351538
V$NFY_Q6	0.821429	0.983327	46.4286	0.261329	0.612267	19.0332	0.00014502
V$NFY_Q6_01	0.535714	0.792658	35.7143	0.188822	0.506235	14.8036	0.00315766
V$NGFIC_01	0.785714	1.49956	35.7143	0.326284	0.785191	20.3927	0.00944451
V$NKX22_01	0	0	0	0.00755287	0.0866439	0.755287	NA
V$NKX25_01	1.07143	1.46385	53.5714	0.749245	1.02788	47.1299	0.0748065
V$NKX25_02	41.7143	27.5289	92.8571	32.4577	25.8459	94.1088	0.0371817
V$NKX25_Q5	0.0357143	0.188982	3.57143	0.0589124	0.248147	5.58912	0.801893
V$NKX3A_01	0	0	0	0.0135952	0.115891	1.35952	NA
V$NKX61_01	0	0	0	0.00755287	0.0866439	0.755287	NA
V$NKX62_Q2	0.714286	0.89679	46.4286	0.397281	0.857921	26.1329	0.0517216
V$NMYC_01	0.25	0.440959	25	0.0634441	0.273199	5.58912	0.00597601
V$NRF1_Q6	0.142857	0.590937	7.14286	0.0392749	0.202028	3.77644	0.0506884
V$NRF2_01	0.0714286	0.262265	7.14286	0.0740181	0.284158	6.79758	0.606687
V$NRF2_Q4	0.821429	1.09048	50	0.765861	1.11699	43.9577	0.409632
V$NRSE_B	0	0	0	0.00302115	0.0549234	0.302115	NA
V$NRSF_01	0	0	0	0	0	0	NA
V$NRSF_Q4	0	0	0	0.00151057	0.0388661	0.151057	NA
V$OCT1_01	0.0714286	0.262265	7.14286	0.120846	0.404835	10.1208	0.809494
V$OCT1_02	0.928571	1.01575	60.7143	1.15861	1.62913	53.4743	0.781319
V$OCT1_03	2.71429	2.53651	78.5714	1.56949	2.18795	56.3444	0.0087367
V$OCT1_04	0.214286	0.498675	17.8571	0.208459	0.546246	15.861	0.508585
V$OCT1_05	0.0357143	0.188982	3.57143	0.0468278	0.238339	4.07855	0.693871
V$OCT1_06	0.607143	0.737327	46.4286	0.496979	0.889928	32.6284	0.277915
V$OCT1_07	0.214286	0.629941	14.2857	0.0981873	0.340458	8.76133	0.0905105
V$OCT1_B	0.0714286	0.262265	7.14286	0.0845921	0.318997	7.40181	0.659377
V$OCT1_Q5_01	0.285714	0.460044	28.5714	0.172205	0.45421	14.5015	0.140878
V$OCT1_Q6	0.357143	0.558721	32.1429	0.249245	0.57412	19.7885	0.199481
V$OCT4_01	0.0714286	0.262265	7.14286	0.0664653	0.272478	6.19335	0.54671
V$OCT4_02	2.71429	2.74681	82.1429	1.79607	2.35999	59.8187	0.0341269
V$OCT_C	0.321429	0.547964	28.5714	0.265861	0.616476	20.2417	0.344623
V$OCT_Q6	0.464286	0.744468	35.7143	0.416918	0.790383	27.4924	0.401702
V$OLF1_01	0.0357143	0.188982	3.57143	0.0256798	0.176379	2.26586	0.488438
V$OSF2_Q6	0.214286	0.417855	21.4286	0.092145	0.323977	8.1571	0.0643741
V$OTX_Q1	0.178571	0.390021	17.8571	0.166163	0.479097	13.8973	0.471629
V$P300_01	3.5	3.06111	85.7143	2.82477	2.69467	79.003	0.108323
V$P53_01	0.107143	0.31497	10.7143	0.101208	0.339571	8.91239	0.533948
V$P53_02	0.0714286	0.377964	3.57143	0.119335	0.359804	10.8761	0.83118
V$P53_DECAMER_Q2	0.214286	0.498675	17.8571	0.280967	0.586974	22.0544	0.766116
V$PADS_C	0.0357143	0.188982	3.57143	0.0347432	0.191344	3.32326	0.620409
V$PAX1_B	0	0	0	0	0	0	NA
V$PAX2_01	2.32143	2.32624	82.1429	1.96073	2.07681	69.0332	0.194999
V$PAX2_02	9.57143	6.26825	92.8571	6.08157	5.38862	87.4622	0.00138112
V$PAX3_01	0	0	0	0.00302115	0.0549234	0.302115	NA
V$PAX3_B	0.5	0.745356	35.7143	0.176737	0.473698	14.1994	0.00303577
V$PAX4_01	13.8929	10.3399	96.4286	11.7372	8.94277	92.4471	0.111822
V$PAX4_02	3.14286	3.01495	78.5714	2.16616	2.93544	63.7462	0.0560726
V$PAX4_03	19.5714	12.8853	96.4286	16.9698	13.5439	93.3535	0.161411
V$PAX4_04	0.214286	0.568112	14.2857	0.107251	0.350891	9.81873	0.108215
V$PAX5_01	0.142857	0.356348	14.2857	0.0619335	0.276297	5.28701	0.128488
V$PAX5_02	3.71429	3.88594	92.8571	2.41843	2.9358	69.9396	0.0206425
V$PAX6_01	0.928571	0.857584	67.8571	0.60423	0.951397	40.1813	0.0575269
V$PAX6_Q2	0.0357143	0.188982	3.57143	0.00906344	0.122663	0.60423	0.187587
V$PAX8_01	2.60714	2.49947	75	2.44411	2.51934	75.8308	0.368157
V$PAX8_B	6.28571	4.92053	92.8571	5.34139	4.66241	87.1601	0.15305
V$PAX9_B	0	0	0	0	0	0	NA
V$PAX_Q6	0.464286	0.961563	28.5714	0.425982	0.7951	29.1541	0.420413
V$PBX1_01	0	0	0	0.0589124	0.254171	5.43807	NA
V$PBX1_02	0.0357143	0.188982	3.57143	0.0468278	0.231904	4.22961	0.706819
V$PBX1_03	0.0357143	0.188982	3.57143	0.0740181	0.299705	6.49547	0.84792
V$PBX_Q3	0.0714286	0.262265	7.14286	0.070997	0.262834	6.94864	0.600222
V$PEA3_Q6	1.17857	1.56474	57.1429	1.06949	1.36899	54.3807	0.350732
V$PEBP_Q6	0.25	0.518188	21.4286	0.117825	0.366547	10.2719	0.0695666
V$PIT1_Q6	0.0357143	0.188982	3.57143	0.0271903	0.162761	2.71903	0.549669
V$PITX2_Q2	0.0714286	0.262265	7.14286	0.0392749	0.202028	3.77644	0.314509
V$PLZF_02	1.28571	1.51186	60.7143	0.975831	1.42573	49.0937	0.146649
V$POLY_C	0	0	0	0.00151057	0.0388661	0.151057	NA
V$POU1F1_Q6	0.0357143	0.188982	3.57143	0.0453172	0.215302	4.38066	0.719238
V$POU3F2_01	2.67857	2.77627	67.8571	1.91994	2.57615	60.2719	0.0772716
V$POU3F2_02	1	1.61015	42.8571	0.65861	1.07146	38.2175	0.0733911
V$POU6F1_01	0.0357143	0.188982	3.57143	0.00302115	0.0549234	0.302115	0.117029
V$PPARA_01	0.285714	0.599824	21.4286	0.359517	0.644346	28.3988	0.763839
V$PPARA_02	1.28571	1.95992	57.1429	0.793051	1.2857	38.5196	0.0414225
V$PPARG_01	0	0	0	0.00151057	0.0388661	0.151057	NA
V$PPARG_02	0	0	0	0	0	0	NA
V$PPARG_03	0.0357143	0.188982	3.57143	0.137462	0.386009	12.3867	0.974413
V$PPAR_DR1_Q2	0.0714286	0.262265	7.14286	0.0755287	0.281082	7.0997	0.622786
V$PR_01	0.0357143	0.188982	3.57143	0	0	0	0.0405797
V$PR_02	0	0	0	0.00302115	0.0549234	0.302115	NA
V$PR_Q2	0	0	0	0	0	0	NA
V$PTF1BETA_Q6	0	0	0	0.010574	0.102362	1.0574	NA
V$PU1_Q6	2.57143	2.72748	82.1429	2.01662	2.09416	72.6586	0.10022
V$PXR_Q2	0	0	0	0	0	0	NA
V$RBPJK_01	0.142857	0.356348	14.2857	0.0226586	0.148925	2.26586	0.0055378
V$RBPJK_Q4	0.0714286	0.262265	7.14286	0.0181269	0.133511	1.81269	0.106951
V$RFX1_01	0.464286	0.692935	35.7143	0.358006	0.708872	25.8308	0.247571
V$RFX1_02	1.35714	1.31133	71.4286	1.20846	1.46736	59.3656	0.307321
V$RFX_Q6	1.28571	1.94093	60.7143	1.07704	1.42332	54.6828	0.238346
V$ROAZ_01	0	0	0	0	0	0	NA
V$RORA1_01	0	0	0	0.0226586	0.148925	2.26586	NA
V$RORA2_01	0.0357143	0.188982	3.57143	0.0694864	0.277234	6.34441	0.841041
V$RORA_Q4	0	0	0	0.00302115	0.0549234	0.302115	NA
V$RP58_01	0.0357143	0.188982	3.57143	0.00151057	0.0388661	0.151057	0.0795692
V$RREB1_01	0.0357143	0.188982	3.57143	0	0	0	0.0405797
V$RSRFC4_01	0.0357143	0.188982	3.57143	0.00906344	0.0948414	0.906344	0.252692
V$RSRFC4_Q2	0.0357143	0.188982	3.57143	0.00755287	0.0866439	0.755287	0.220795
V$RUSH1A_02	1.64286	1.90932	64.2857	1.10423	1.46146	54.2296	0.043939
V$R_01	0	0	0	0.00302115	0.0549234	0.302115	NA
V$S8_01	0.214286	0.498675	17.8571	0.161631	0.518501	12.3867	0.308205
V$SEF1_C	0	0	0	0	0	0	NA
V$SF1_Q6	0.0714286	0.262265	7.14286	0.0951662	0.332334	8.45921	0.7232
V$SF1_Q6_01	0	0	0	0.0226586	0.158759	2.1148	NA
V$SMAD3_Q6	0.178571	0.390021	17.8571	0.13142	0.399634	11.0272	0.325351
V$SMAD4_Q6	1	1.49071	46.4286	0.885196	1.37366	45.6193	0.334442
V$SMAD_Q6	1.17857	1.46701	50	1.12689	1.54574	53.0211	0.430215
V$SMAD_Q6_01	0.857143	1.04401	53.5714	0.60423	1.02636	35.8006	0.12278
V$SOX10_Q6	0.285714	0.534522	25	0.347432	0.687131	25.3776	0.713481
V$SOX5_01	0.178571	0.475595	14.2857	0.167674	0.486409	13.2931	0.485601
V$SOX9_B1	0.178571	0.390021	17.8571	0.231118	0.555047	18.2779	0.732045
V$SOX_Q6	0.714286	1.08379	42.8571	0.569486	0.920685	36.5559	0.231803
V$SP1_01	1.21429	1.91209	57.1429	0.750755	1.21256	40.6344	0.044004
V$SP1_Q2_01	1.64286	3.10572	53.5714	0.912387	1.60884	40.7855	0.0280929
V$SP1_Q4_01	1.57143	2.92408	57.1429	0.900302	1.57102	41.8429	0.0343516
V$SP1_Q6	1.46429	2.89932	50	0.820242	1.41721	40.7855	0.0296856
V$SP1_Q6_01	1.71429	3.13708	53.5714	0.969789	1.67359	42.9003	0.0288949
V$SP3_Q3	1.64286	2.23133	60.7143	1.03172	1.57723	46.6767	0.0383553
V$SPZ1_01	1.46429	2.18551	53.5714	0.793051	1.40813	40.1813	0.0204016
V$SREBP1_01	0.285714	0.534522	25	0.154079	0.433618	12.5378	0.0986892
V$SREBP1_02	0.714286	1.11744	35.7143	0.492447	0.915047	31.571	0.130192
V$SREBP1_Q6	2.03571	2.30108	64.2857	1.54079	1.95114	60.2719	0.109627
V$SREBP_Q3	2.25	2.54769	75	1.74169	2.03109	65.5589	0.112712
V$SRF_01	0	0	0	0.0135952	0.115891	1.35952	NA
V$SRF_C	0	0	0	0.0196375	0.138856	1.96375	NA
V$SRF_Q4	0	0	0	0.00453172	0.0672161	0.453172	NA
V$SRF_Q5_01	0	0	0	0.00453172	0.0672161	0.453172	NA
V$SRF_Q5_02	0	0	0	0.021148	0.143987	2.1148	NA
V$SRF_Q6	0	0	0	0.00755287	0.0866439	0.755287	NA
V$SRY_01	8.82143	5.90074	92.8571	5.09668	4.97525	86.2538	0.000410965
V$SRY_02	3.28571	2.339	85.7143	2.36103	2.7084	72.6586	0.0496853
V$STAF_01	0.107143	0.41627	7.14286	0.0362538	0.187062	3.62538	0.098705
V$STAF_02	0.0714286	0.377964	3.57143	0.0271903	0.171804	2.56798	0.203702
V$STAT1_01	0.107143	0.31497	10.7143	0.0377644	0.19077	3.77644	0.0992957
V$STAT1_02	0	0	0	0	0	0	NA
V$STAT1_03	0	0	0	0	0	0	NA
V$STAT3_01	0.285714	0.534522	25	0.219033	0.503002	18.8822	0.288253
V$STAT3_02	0	0	0	0	0	0	NA
V$STAT4_01	0	0	0	0	0	0	NA
V$STAT5A_01	0.107143	0.31497	10.7143	0.0528701	0.243368	4.83384	0.207149
V$STAT5A_02	0.964286	1.5982	42.8571	0.548338	0.912141	35.9517	0.0241714
V$STAT5A_03	0	0	0	0	0	0	NA
V$STAT5A_04	0	0	0	0	0	0	NA
V$STAT5B_01	0.0714286	0.262265	7.14286	0.0468278	0.225286	4.38066	0.385727
V$STAT6_01	0	0	0	0	0	0	NA
V$STAT6_02	0	0	0	0	0	0	NA
V$STAT_01	0.392857	0.566947	35.7143	0.234139	0.51411	19.7885	0.0876608
V$STAT_Q6	0.25	0.585314	17.8571	0.293051	0.611474	22.3565	0.680506
V$STRA13_01	0	0	0	0.00755287	0.0866439	0.755287	NA
V$SZF11_01	0	0	0	0.0468278	0.21143	4.68278	NA
V$T3R_01	0	0	0	0.00755287	0.0866439	0.755287	NA
V$T3R_Q6	0	0	0	0	0	0	NA
V$TAACC_B	0	0	0	0	0	0	NA
V$TAL1ALPHAE47_01	2.46429	2.34887	78.5714	1.8565	2.19109	65.71	0.08871
V$TAL1BETAE47_01	1.10714	1.34272	64.2857	0.960725	1.33779	48.6405	0.295797
V$TAL1BETAITF2_01	1.32143	1.67892	60.7143	0.971299	1.36104	49.0937	0.110687
V$TAL1_Q6	2.46429	2.84777	78.5714	2	2.43835	65.2568	0.172276
V$TATA_01	1.39286	2.00627	57.1429	0.773414	1.2139	41.8429	0.0131146
V$TATA_C	2.28571	2.17489	75	1.23263	1.77654	53.7764	0.00459417
V$TAXCREB_01	0.321429	0.611832	25	0.167674	0.447532	13.8973	0.0725763
V$TAXCREB_02	0.285714	0.658682	21.4286	0.149547	0.422862	12.6888	0.0904401
V$TBP_01	2.32143	2.46537	71.4286	1.25227	1.71532	54.3807	0.0032566
V$TBP_Q6	2.14286	2.38381	75	1.24773	1.70935	53.6254	0.0093249
V$TBX5_01	0.178571	0.475595	14.2857	0.0664653	0.261138	6.34441	0.0526095
V$TBX5_02	0.357143	0.82616	21.4286	0.172205	0.45421	14.3505	0.0473487
V$TBX5_Q5	6.96429	5.43979	92.8571	5.4713	4.8914	86.4048	0.0655866
V$TCF11MAFG_01	0.0357143	0.188982	3.57143	0.10423	0.338655	9.36556	0.935268
V$TCF11_01	2.5	2.25257	75	1.75076	1.82265	67.3716	0.0253122
V$TCF4_Q5	0.0714286	0.262265	7.14286	0.102719	0.345744	9.06344	0.758636
V$TEF1_Q6	0.357143	0.869835	21.4286	0.134441	0.387073	11.7825	0.014882
V$TEF_Q6	0.0714286	0.262265	7.14286	0.060423	0.268303	5.43807	0.49126
V$TEL2_Q6	0.821429	1.12393	50	0.667674	0.995366	41.5408	0.2335
V$TFE_Q6	0.392857	0.685257	28.5714	0.122356	0.371221	10.7251	0.00247188
V$TFIIA_Q6	0.0357143	0.188982	3.57143	0.0845921	0.304437	7.85498	0.898195
V$TFIII_Q6	0.392857	0.875142	21.4286	0.306647	0.705233	20.997	0.288137
V$TGIF_01	0.285714	0.658682	17.8571	0.119335	0.346961	11.1782	0.0286368
V$TITF1_Q3	2.39286	2.29878	75	1.88218	2.17147	66.4653	0.123755
V$TST1_01	3.07143	3.1497	75	2.02719	2.51155	63.5952	0.0260269
V$TTF1_Q6	3.39286	3.3371	82.1429	2.90181	2.89415	75.2266	0.197464
V$UF1H3BETA_Q6	0	0	0	0.00755287	0.0866439	0.755287	NA
V$USF2_Q6	0.25	0.440959	25	0.0694864	0.282638	6.19335	0.00821467
V$USF_01	0.464286	0.692935	35.7143	0.140483	0.411512	11.7825	0.0011376
V$USF_02	0.535714	0.838082	35.7143	0.240181	0.545663	19.0332	0.0112744
V$USF_C	0.642857	0.911421	39.2857	0.299094	0.656377	20.997	0.0120129
V$USF_Q6	0.571429	0.878912	42.8571	0.1571	0.462941	12.9909	0.000738675
V$USF_Q6_01	0.5	0.793492	35.7143	0.226586	0.550082	17.3716	0.018058
V$VBP_01	0.0357143	0.188982	3.57143	0.021148	0.154136	1.96375	0.443238
V$VDR_Q3	1.21429	1.64107	57.1429	0.71148	1.32467	34.7432	0.0420429
V$VDR_Q6	0	0	0	0	0	0	NA
V$VJUN_01	0	0	0	0.00302115	0.0549234	0.302115	NA
V$VMAF_01	0.678571	1.12393	35.7143	0.629909	1.07392	37.4622	0.414536
V$VMYB_01	2.5	2.23607	85.7143	2.03625	2.13079	72.8097	0.14152
V$VMYB_02	1.42857	1.77281	64.2857	1.13142	1.38479	56.9486	0.152155
V$WHN_B	0.0357143	0.188982	3.57143	0.0256798	0.158298	2.56798	0.530089
V$WT1_Q6	1.32143	2.63949	46.4286	0.732628	1.41083	35.3474	0.0368703
V$XBP1_01	0.0357143	0.188982	3.57143	0.00755287	0.0866439	0.755287	0.220795
V$XFD1_01	1.07143	1.21499	57.1429	0.587613	0.98123	37.4622	0.0141479
V$XFD2_01	0.357143	0.678467	25	0.0966767	0.334168	8.45921	0.00200856
V$XFD3_01	0.714286	0.9759	46.4286	0.445619	0.747707	32.0242	0.0520023
V$XPF1_Q6	0.0714286	0.262265	7.14286	0.0362538	0.202593	3.32326	0.285777
V$XVENT1_01	9.78571	8.13933	89.2857	6.94864	6.54419	87.9154	0.0195829
V$YY1_01	0.607143	0.916486	39.2857	0.632931	0.936568	41.0876	0.577197
V$YY1_02	0.714286	1.08379	39.2857	0.874622	1.25591	47.8852	0.764011
V$YY1_Q6	0.642857	0.989361	39.2857	0.747734	1.07571	43.9577	0.712288
V$YY1_Q6_02	0.821429	0.944911	53.5714	0.91994	1.21311	49.5468	0.679887
V$ZBRK1_01	0	0	0	0.00302115	0.0549234	0.302115	NA
V$ZEC_01	0	0	0	0	0	0	NA
V$ZF5_01	8.03571	9.88632	89.2857	5.3006	6.9749	79.003	0.0363168
V$ZF5_B	3.46429	4.10494	78.5714	2.41088	3.47288	66.0121	0.0748553
V$ZIC1_01	5.78571	7.55894	89.2857	4	4.54096	80.2115	0.0352269
V$ZIC2_01	5	5.47046	89.2857	4.26888	4.47047	82.3263	0.202709
V$ZIC3_01	3.60714	4.52433	75	2.57855	3.37729	67.8248	0.0726249
V$ZID_01	0	0	0	0.0166163	0.127925	1.66163	NA
V$ZNF219_01	0	0	0	0.00453172	0.0672161	0.453172	NA
V$ZTA_Q2	0.0714286	0.262265	7.14286	0.0120846	0.109346	1.20846	0.0584397

## Sheet: 3c
Additional file 3c - TRANSFAC v8.4 matrices tested for over-representation in the genes that were down-regulated after 2 and 4 hours of PI 3-kinase inhibition.
The 3 kb upstream regions conserved between human and mouse were analyzed with the Match program using the MinSUM threshold. Data represent the raw output from the Tractor program, with no applied thresholds or p-value corrections.
Matrix_AccNo	Matrix_ID	Matrix_Name	Mean Set 1	SD Set 1	% Hit in Set 1	Mean Set 2	SD Set 2	% Hit in Set 2<	permutation p-value
M00309	V$ACAAT_B	ACAAT	0	0	0	0.0151057	0.122066	1.51057	NA
M00616	V$AFP1_Q6	AFP1	0.0612245	0.242226	6.12245	0.0120846	0.122402	1.0574	0.050349
M00235	V$AHRARNT_01	AhR:Arnt	0.0408163	0.285714	2.04082	0.00453172	0.0672161	0.453172	0.0813904
M00237	V$AHRARNT_02	AhR:Arnt	0	0	0	0	0	0	NA
M00976	V$AHRHIF_Q6	AHRHIF	0.183673	0.527315	14.2857	0.155589	0.465081	12.0846	0.375149
M00139	V$AHR_01	AhR	0	0	0	0	0	0	NA
M00778	V$AHR_Q5	AhR	0.0612245	0.316765	4.08163	0.0120846	0.109346	1.20846	0.050349
M00999	V$AIRE_01	AIRE	0	0	0	0.00906344	0.0948414	0.906344	NA
M01000	V$AIRE_02	AIRE	0	0	0	0	0	0	NA
M00687	V$ALPHACP1_01	alpha-CP1	0	0	0	0.0060423	0.0775556	0.60423	NA
M00619	V$ALX4_01	Alx-4	0	0	0	0	0	0	NA
M00403	V$AMEF2_Q6	aMEF-2	0.0408163	0.199915	4.08163	0.0181269	0.144399	1.66163	0.253403
M00271	V$AML1_01	AML-1a	0.204082	0.407206	20.4082	0.161631	0.449753	13.142	0.300345
M00751	V$AML1_Q6	AML1	0.142857	0.353553	14.2857	0.117825	0.370651	10.1208	0.374178
M00769	V$AML_Q6	AML	0.0612245	0.242226	6.12245	0.0317221	0.183815	3.02115	0.230403
M00172	V$AP1FJ_Q2	AP-1	0.408163	0.642857	32.6531	0.279456	0.596638	22.5076	0.0985208
M00517	V$AP1_01	AP-1	0.408163	0.733666	28.5714	0.193353	0.431811	17.8248	0.00328553
M00199	V$AP1_C	AP-1	0.0612245	0.242226	6.12245	0.0574018	0.251527	5.28701	0.535634
M00173	V$AP1_Q2	AP-1	0.285714	0.57735	22.449	0.188822	0.462509	16.3142	0.113374
M00924	V$AP1_Q2_01	AP-1	1.08163	1.03756	69.3878	0.876133	1.22001	48.0363	0.139933
M00188	V$AP1_Q4	AP-1	0.387755	0.639542	30.6122	0.333837	0.609087	27.0393	0.306746
M00926	V$AP1_Q4_01	AP-1	1.26531	1.30345	69.3878	0.79003	1.12852	45.9215	0.00539867
M00174	V$AP1_Q6	AP-1	0.612245	0.758736	44.898	0.460725	0.768596	32.6284	0.111537
M00925	V$AP1_Q6_01	AP-1	1.4898	1.48776	73.4694	1.05891	1.38432	53.9275	0.0259149
M00469	V$AP2ALPHA_01	AP-2alpha	1.10204	1.51719	48.9796	1.36103	2.22852	51.9637	0.792024
M00470	V$AP2GAMMA_01	AP-2gamma	1.22449	1.66164	53.0612	1.63746	2.51019	58.006	0.883826
M00468	V$AP2REP_01	AP-2rep	2.26531	2.05928	81.6327	2.36405	2.53128	72.3565	0.603463
M00800	V$AP2_Q3	AP-2	1.32653	2.07553	48.9796	1.67976	2.6643	54.5317	0.824054
M00189	V$AP2_Q6	AP-2	0.877551	1.52251	40.8163	1.03323	1.94838	40.7855	0.703588
M00915	V$AP2_Q6_01	AP-2	1.2449	1.85439	48.9796	1.74018	2.65098	58.7613	0.915032
M00690	V$AP3_Q6	AP-3	0.387755	0.639542	30.6122	0.274924	0.594941	20.997	0.127803
M00005	V$AP4_01	AP-4	0.0204082	0.142857	2.04082	0.010574	0.116206	0.906344	0.39471
M00175	V$AP4_Q5	AP-4	0.530612	0.766541	38.7755	0.498489	0.906773	32.1752	0.416926
M00176	V$AP4_Q6	AP-4	0.22449	0.468388	20.4082	0.259819	0.583836	20.0906	0.691174
M00927	V$AP4_Q6_01	AP-4	0.346939	0.522455	32.6531	0.536254	0.942066	33.6858	0.940016
M00310	V$APOLYA_B	APOLYA	0	0	0	0	0	0	NA
M00412	V$AREB6_01	AREB6	0	0	0	0.0317221	0.175392	3.17221	NA
M00413	V$AREB6_02	AREB6	0.0408163	0.199915	4.08163	0.0679758	0.263633	6.49547	0.840757
M00414	V$AREB6_03	AREB6	0.0204082	0.142857	2.04082	0.0317221	0.207039	2.71903	0.747125
M00415	V$AREB6_04	AREB6	0.0612245	0.242226	6.12245	0.0861027	0.306491	8.00604	0.77987
M00236	V$ARNT_01	Arnt	0	0	0	0.0151057	0.133887	1.35952	NA
M00539	V$ARNT_02	Arnt	0.0204082	0.142857	2.04082	0.00906344	0.0948414	0.906344	0.39471
M00155	V$ARP1_01	ARP-1	0	0	0	0.0135952	0.128282	1.20846	NA
M00481	V$AR_01	AR	0.0408163	0.199915	4.08163	0.00453172	0.0672161	0.453172	0.0407105
M00953	V$AR_02	AR	0	0	0	0	0	0	NA
M00956	V$AR_03	AR	0	0	0	0	0	0	NA
M00447	V$AR_Q2	AR	0	0	0	0.00453172	0.0672161	0.453172	NA
M00962	V$AR_Q6	AR	0	0	0	0	0	0	NA
M00311	V$ATATA_B	ATATA	0.0204082	0.142857	2.04082	0.00755287	0.0866439	0.755287	0.349498
M00691	V$ATF1_Q6	ATF-1	0.0204082	0.142857	2.04082	0.0256798	0.167582	2.41692	0.707212
M00513	V$ATF3_Q6	ATF3	0.0204082	0.142857	2.04082	0.0438066	0.225894	4.07855	0.869949
M00514	V$ATF4_Q2	ATF4	0.102041	0.305839	10.2041	0.0725076	0.281877	6.79758	0.30132
M00483	V$ATF6_01	ATF6	0	0	0	0.00453172	0.0672161	0.453172	NA
M00017	V$ATF_01	ATF	0.0408163	0.199915	4.08163	0.0422961	0.222813	3.92749	0.598992
M00338	V$ATF_B	ATF	0.0204082	0.142857	2.04082	0.0196375	0.138856	1.96375	0.635524
M00495	V$BACH1_01	Bach1	0	0	0	0	0	0	NA
M00490	V$BACH2_01	Bach2	0.183673	0.39123	18.3673	0.216012	0.5013	17.9758	0.710245
M00238	V$BARBIE_01	Barbie Box	0.0612245	0.242226	6.12245	0.0845921	0.304437	7.70393	0.768803
M00312	V$BEL1_B	Bel-1	0	0	0	0	0	0	NA
M00150	V$BRACH_01	Brachyury	0	0	0	0	0	0	NA
M00145	V$BRN2_01	Brn-2	0.102041	0.305839	10.2041	0.070997	0.274105	6.64653	0.290037
M00254	V$CAAT_01	CCAAT box	0.367347	0.667516	28.5714	0.282477	0.617663	20.8459	0.205762
M00200	V$CAAT_C	CCAAT	0	0	0	0.00302115	0.0549234	0.302115	NA
M00720	V$CACBINDINGPROTEIN_Q6	CAC-binding protein	0.306122	0.821687	16.3265	0.202417	0.55673	14.8036	0.141509
M00721	V$CACCCBINDINGFACTOR_Q6	CACCC-binding factor	0.0204082	0.142857	2.04082	0.00755287	0.0866439	0.755287	0.349498
M00253	V$CAP_01	cap	9.67347	6.79886	89.7959	8.1994	6.60831	90.1813	0.0710001
M00416	V$CART1_01	Cart-1	0	0	0	0.010574	0.102362	1.0574	NA
M00478	V$CDC5_01	Cdc5	0.612245	0.861596	40.8163	0.410876	0.890564	25.6798	0.0830147
M00104	V$CDPCR1_01	CDP CR1	0.265306	0.569192	20.4082	0.217523	0.522818	17.8248	0.301692
M00106	V$CDPCR3HD_01	CDP CR3+HD	0.0204082	0.142857	2.04082	0.0332326	0.19552	3.02115	0.781693
M00105	V$CDPCR3_01	CDP CR3	0	0	0	0.00151057	0.0388661	0.151057	NA
M00095	V$CDP_01	CDP	0	0	0	0	0	0	NA
M00102	V$CDP_02	CDP	0	0	0	0	0	0	NA
M00729	V$CDX2_Q5	Cdx-2	0.489796	0.739438	36.7347	0.44713	0.819255	30.3625	0.378818
M00100	V$CDXA_01	CdxA	11.9796	7.76608	93.8776	7.9426	7.78316	87.9154	0.000700511
M00101	V$CDXA_02	CdxA	8.30612	6.24901	93.8776	5.13444	5.72584	80.9668	0.000452283
M00991	V$CDX_Q5	CDX	2.08163	1.93473	79.5918	1.4864	2.0835	55.8912	0.0355784
M00116	V$CEBPA_01	C/EBPalpha	3.18367	2.87716	81.6327	2.23565	2.47751	71.4502	0.00926564
M00109	V$CEBPB_01	C/EBPbeta	0.387755	0.570684	34.6939	0.329305	0.669422	25.0755	0.299115
M00117	V$CEBPB_02	C/EBPbeta	0.367347	0.601868	30.6122	0.312689	0.648836	23.716	0.308998
M00621	V$CEBPDELTA_Q6	C/EBPdelta	0.346939	0.693752	28.5714	0.200906	0.504562	16.9184	0.0512568
M00622	V$CEBPGAMMA_Q6	C/EBPgamma	0.306122	0.547878	26.5306	0.267372	0.633979	18.7311	0.362559
M00159	V$CEBP_01	C/EBP	8.57143	6.50641	91.8367	6.5	5.53868	86.858	0.00880326
M00201	V$CEBP_C	C/EBP	0	0	0	0.0287009	0.192345	2.56798	NA
M00190	V$CEBP_Q2	C/EBP	4.57143	3.58236	87.7551	3.53625	3.51539	80.8157	0.0304965
M00912	V$CEBP_Q2_01	C_EBP	1.61224	1.70558	69.3878	1.30211	1.59878	58.6103	0.107759
M00770	V$CEBP_Q3	C/EBP	4.53061	3.41017	91.8367	3.34894	3.25804	78.3988	0.0109228
M00743	V$CETS168_Q6	c-Ets-1 68	0.244898	0.480044	22.449	0.161631	0.418385	14.3505	0.126839
M00032	V$CETS1P54_01	c-Ets-1(p54)	0.306122	0.547878	26.5306	0.293051	0.583624	23.565	0.472164
M00074	V$CETS1P54_02	c-Ets-1(p54)	0.877551	1.20126	57.1429	0.572508	0.861006	39.426	0.0181712
M00986	V$CHCH_01	Churchill	1.59184	2.95041	44.898	1.68882	3.1699	49.8489	0.562033
M00249	V$CHOP_01	CHOP:C/EBPalpha	0.122449	0.439349	8.16327	0.0407855	0.22646	3.47432	0.0426032
M00437	V$CHX10_01	CHX10	0	0	0	0.0060423	0.0775556	0.60423	NA
M00734	V$CIZ_01	CIZ	0.163265	0.425585	14.2857	0.128399	0.392991	11.1782	0.31682
M00103	V$CLOX_01	Clox	0	0	0	0.00151057	0.0388661	0.151057	NA
M00004	V$CMYB_01	c-Myb	0.102041	0.305839	10.2041	0.0241692	0.15369	2.41692	0.0111071
M00057	V$COMP1_01	COMP1	0.0612245	0.242226	6.12245	0.113293	0.382094	9.2145	0.879953
M00722	V$COREBINDINGFACTOR_Q6	core-binding factor	0.122449	0.331201	12.2449	0.0543807	0.246127	4.98489	0.0749258
M00158	V$COUP_01	COUP-TF, HNF-4	0.0408163	0.199915	4.08163	0.0181269	0.133511	1.81269	0.25027
M00765	V$COUP_DR1_Q6	COUP direct repeat 1	0	0	0	0	0	0	NA
M00072	V$CP2_01	CP2	0.0408163	0.199915	4.08163	0.161631	0.463012	13.4441	0.992672
M00947	V$CP2_02	CP2/LBP-1c/LSF	0.428571	0.816497	26.5306	0.465257	0.847441	29.7583	0.633178
M00981	V$CREBATF_Q6	CREBATF	0.204082	0.407206	20.4082	0.123867	0.384737	10.574	0.117556
M00041	V$CREBP1CJUN_01	CRE-BP1:c-Jun	0.0204082	0.142857	2.04082	0.0226586	0.148925	2.26586	0.685004
M00040	V$CREBP1_01	CRE-BP1	0	0	0	0.0120846	0.109346	1.20846	NA
M00179	V$CREBP1_Q2	CRE-BP1	0.0408163	0.199915	4.08163	0.0407855	0.197942	4.07855	0.608705
M00039	V$CREB_01	CREB	0.0816327	0.276642	8.16327	0.0438066	0.225894	4.07855	0.19615
M00113	V$CREB_02	CREB	0.0204082	0.142857	2.04082	0.0332326	0.19552	3.02115	0.781693
M00177	V$CREB_Q2	CREB	0.0612245	0.242226	6.12245	0.0438066	0.212077	4.22961	0.380152
M00916	V$CREB_Q2_01	CREB	0.183673	0.39123	18.3673	0.126888	0.3954	10.7251	0.208423
M00801	V$CREB_Q3	CREB	0.22449	0.468388	20.4082	0.205438	0.527691	16.3142	0.431164
M00178	V$CREB_Q4	CREB	0.0408163	0.199915	4.08163	0.0483384	0.214642	4.83384	0.696949
M00917	V$CREB_Q4_01	CREB	0.183673	0.39123	18.3673	0.119335	0.363985	10.7251	0.160685
M00053	V$CREL_01	c-Rel	0.489796	0.868966	30.6122	0.203927	0.509323	16.7674	0.00152195
M00623	V$CRX_Q4	Crx	0.55102	0.936777	38.7755	0.429003	0.778068	30.0604	0.169766
M00624	V$DBP_Q6	DBP	1.34694	1.73867	53.0612	1.09366	1.44605	54.2296	0.1344
M01001	V$DEAF1_01	DEAF1	0.0816327	0.276642	8.16327	0.0120846	0.109346	1.20846	0.00655032
M01002	V$DEAF1_02	DEAF1	0.0204082	0.142857	2.04082	0.00453172	0.0672161	0.453172	0.248928
M00997	V$DEC_Q1	DEC	0.142857	0.353553	14.2857	0.167674	0.457561	13.5952	0.68651
M00073	V$DELTAEF1_01	deltaEF1	0.163265	0.425585	14.2857	0.190332	0.501161	15.2568	0.678408
M00762	V$DR1_Q3	PPAR, HNF-4, COUP, RAR	0.367347	0.601868	30.6122	0.628399	1.00572	38.3686	0.978168
M00966	V$DR3_Q4	VDR, CAR, PXR	0	0	0	0.0120846	0.109346	1.20846	NA
M00965	V$DR4_Q2	LXR, PXR, CAR, COUP, RAR	0.102041	0.305839	10.2041	0.1571	0.418306	13.7462	0.86451
M00334	V$DTYPEPA_B	D-Type LTRs	0	0	0	0.00151057	0.0388661	0.151057	NA
M00693	V$E12_Q6	E12	0.0408163	0.199915	4.08163	0.0679758	0.28032	6.0423	0.822103
M00804	V$E2A_Q2	E2A	0.163265	0.425585	14.2857	0.196375	0.528279	14.6526	0.698754
M00973	V$E2A_Q6	E2A	0.22449	0.468388	20.4082	0.26284	0.6029	19.9396	0.69695
M00740	V$E2F1DP1RB_01	Rb:E2F-1:DP-1	0.0204082	0.142857	2.04082	0.00906344	0.0948414	0.906344	0.39471
M00736	V$E2F1DP1_01	E2F-1:DP-1	0.0816327	0.343798	6.12245	0.0528701	0.278176	4.07855	0.300081
M00737	V$E2F1DP2_01	E2F-1:DP-2	0.0816327	0.343798	6.12245	0.0664653	0.283365	5.89124	0.417226
M00428	V$E2F1_Q3	E2F-1	2.16327	3.53168	57.1429	1.82477	2.76614	55.8912	0.209734
M00938	V$E2F1_Q3_01	E2F-1	0.204082	0.455503	18.3673	0.138973	0.46871	9.96979	0.208277
M00430	V$E2F1_Q4	E2F-1	0.0612245	0.316765	4.08163	0.0589124	0.265809	5.28701	0.537283
M00939	V$E2F1_Q4_01	E2F-1	0.0408163	0.199915	4.08163	0.0317221	0.175392	3.17221	0.479891
M00431	V$E2F1_Q6	E2F-1	0.244898	0.630166	16.3265	0.166163	0.521435	12.3867	0.186842
M00940	V$E2F1_Q6_01	E2F-1	0.0816327	0.343798	6.12245	0.0679758	0.274871	6.19335	0.436446
M00738	V$E2F4DP1_01	E2F-4:DP-1	0	0	0	0.00453172	0.0672161	0.453172	NA
M00739	V$E2F4DP2_01	E2F-4:DP-2	0	0	0	0.0226586	0.168018	1.96375	NA
M00024	V$E2F_01	E2F	0	0	0	0	0	0	NA
M00050	V$E2F_02	E2F	0	0	0	0.00453172	0.0672161	0.453172	NA
M00516	V$E2F_03	E2F	0.0204082	0.142857	2.04082	0.0120846	0.109346	1.20846	0.476093
M00803	V$E2F_Q2	E2F	0.632653	1.13089	34.6939	0.912387	1.78874	38.3686	0.874878
M00425	V$E2F_Q3	E2F	0	0	0	0.00453172	0.0672161	0.453172	NA
M00918	V$E2F_Q3_01	E2F	0.0816327	0.276642	8.16327	0.0694864	0.260349	6.79758	0.456232
M00426	V$E2F_Q4	E2F	0.0816327	0.276642	8.16327	0.0574018	0.257472	5.28701	0.326459
M00919	V$E2F_Q4_01	E2F	0.0408163	0.199915	4.08163	0.0332326	0.179379	3.32326	0.503035
M00427	V$E2F_Q6	E2F	0.326531	0.774267	20.4082	0.229607	0.593841	16.9184	0.167904
M00920	V$E2F_Q6_01	E2F	0.0204082	0.142857	2.04082	0.0151057	0.122066	1.51057	0.546727
M00107	V$E2_01	E2	0	0	0	0.00302115	0.0549234	0.302115	NA
M00181	V$E2_Q6	E2	0	0	0	0.00453172	0.0672161	0.453172	NA
M00928	V$E2_Q6_01	E2	0	0	0	0.00302115	0.0549234	0.302115	NA
M00002	V$E47_01	E47	0.0204082	0.142857	2.04082	0.021148	0.154136	1.96375	0.635524
M00071	V$E47_02	E47	0	0	0	0.0196375	0.149354	1.81269	NA
M00045	V$E4BP4_01	E4BP4	0	0	0	0.00755287	0.0866439	0.755287	NA
M00694	V$E4F1_Q6	E4F1	0.0204082	0.142857	2.04082	0.0060423	0.0775556	0.60423	0.300983
M00977	V$EBF_Q6	EBF	0.0408163	0.199915	4.08163	0.0422961	0.215916	3.92749	0.609028
M01008	V$EBOX_Q6	Ebox	0.571429	0.677003	46.9388	0.688822	1.1232	37.6133	0.779704
M00626	V$EFC_Q6	RFX1 (EF-C)	0.142857	0.408248	12.2449	0.10574	0.335941	9.66767	0.285259
M00243	V$EGR1_01	Egr-1	0	0	0	0	0	0	NA
M00246	V$EGR2_01	Egr-2	0	0	0	0.00151057	0.0388661	0.151057	NA
M00245	V$EGR3_01	Egr-3	0	0	0	0.00151057	0.0388661	0.151057	NA
M00807	V$EGR_Q6	EGR	0.408163	1.07855	18.3673	0.463746	1.07694	25.0755	0.636567
M00746	V$ELF1_Q6	ELF-1	0.142857	0.353553	14.2857	0.0845921	0.309367	7.55287	0.152858
M00007	V$ELK1_01	Elk-1	0.0612245	0.242226	6.12245	0.070997	0.279569	6.49547	0.666629
M00025	V$ELK1_02	Elk-1	0.55102	0.765431	42.8571	0.439577	0.822419	30.0604	0.199397
M00396	V$EN1_01	En-1	2.12245	2.2139	69.3878	2.04532	2.24338	70.8459	0.407656
M00511	V$ERR1_Q2	ERR alpha	0	0	0	0	0	0	NA
M00191	V$ER_Q6	ER	0.0816327	0.276642	8.16327	0.114804	0.363366	10.1208	0.790779
M00959	V$ER_Q6_02	ER	0	0	0	0	0	0	NA
M00695	V$ETF_Q6	ETF	1.10204	2.04374	42.8571	1.18731	2.09775	46.8278	0.594696
M00339	V$ETS1_B	c-Ets-1	0.183673	0.39123	18.3673	0.113293	0.374091	9.51662	0.143667
M00340	V$ETS2_B	c-Ets-2	0.142857	0.353553	14.2857	0.0649547	0.264395	6.0423	0.0591931
M00771	V$ETS_Q4	ETS	0.734694	0.860608	51.0204	0.587613	0.880464	39.2749	0.14849
M00971	V$ETS_Q6	Ets	1.16327	1.28041	59.1837	0.97432	1.26907	51.9637	0.170518
M00078	V$EVI1_01	Evi-1	0	0	0	0	0	0	NA
M00079	V$EVI1_02	Evi-1	0	0	0	0.00302115	0.0549234	0.302115	NA
M00080	V$EVI1_03	Evi-1	0	0	0	0	0	0	NA
M00081	V$EVI1_04	Evi-1	0.163265	0.425585	14.2857	0.134441	0.417171	11.0272	0.360379
M00082	V$EVI1_05	Evi-1	0	0	0	0.00302115	0.0549234	0.302115	NA
M00011	V$EVI1_06	Evi-1	0	0	0	0	0	0	NA
M00456	V$FAC1_01	FAC1	3.63265	2.77409	81.6327	2.35498	2.76502	69.1843	0.00226695
M00130	V$FOXD3_01	FOXD3	0.693878	0.983279	40.8163	0.406344	0.781493	27.7946	0.0151006
M00422	V$FOXJ2_01	FOXJ2	0.122449	0.389051	10.2041	0.0558912	0.248846	5.13595	0.0854839
M00423	V$FOXJ2_02	FOXJ2	0.102041	0.305839	10.2041	0.081571	0.295184	7.55287	0.385059
M00630	V$FOXM1_01	FOXM1	0.632653	1.01435	36.7347	0.516616	0.863898	34.5921	0.20481
M00473	V$FOXO1_01	FOXO1	0.346939	0.693752	24.4898	0.196375	0.477118	16.6163	0.0369507
M00474	V$FOXO1_02	FOXO1	0	0	0	0.00755287	0.0866439	0.755287	NA
M00477	V$FOXO3_01	FOXO3	0	0	0	0.00302115	0.0549234	0.302115	NA
M00472	V$FOXO4_01	FOXO4	0.346939	0.723159	22.449	0.190332	0.466775	16.1631	0.0301377
M00476	V$FOXO4_02	FOXO4	0	0	0	0.00151057	0.0388661	0.151057	NA
M00987	V$FOXP1_01	FOXP1	0	0	0	0	0	0	NA
M00992	V$FOXP3_Q4	FOXP3	0.0612245	0.242226	6.12245	0.0543807	0.239901	5.13595	0.505487
M00809	V$FOX_Q2	FOX	0.183673	0.44128	16.3265	0.143505	0.410466	12.0846	0.300049
M00290	V$FREAC2_01	Freac-2	0.0204082	0.142857	2.04082	0.0060423	0.0775556	0.60423	0.300983
M00291	V$FREAC3_01	Freac-3	0	0	0	0	0	0	NA
M00292	V$FREAC4_01	Freac-4	0	0	0	0.00151057	0.0388661	0.151057	NA
M00293	V$FREAC7_01	Freac-7	0.0816327	0.276642	8.16327	0.081571	0.284749	7.85498	0.57391
M00767	V$FXR_IR1_Q6	FXR inverted repeat 1	0	0	0	0.00151057	0.0388661	0.151057	NA
M00631	V$FXR_Q3	FXR/RXR-alpha	0	0	0	0.00151057	0.0388661	0.151057	NA
M00341	V$GABP_B	GABP	0.0408163	0.199915	4.08163	0.0256798	0.167582	2.41692	0.376454
M00075	V$GATA1_01	GATA-1	1.36735	1.43895	65.3061	1.59063	1.89914	62.6888	0.797966
M00126	V$GATA1_02	GATA-1	0.102041	0.305839	10.2041	0.0453172	0.208156	4.53172	0.0849494
M00127	V$GATA1_03	GATA-1	0.0612245	0.242226	6.12245	0.0498489	0.231273	4.68278	0.452431
M00128	V$GATA1_04	GATA-1	0.0816327	0.276642	8.16327	0.0513595	0.240567	4.68278	0.271209
M00346	V$GATA1_05	GATA-1	0.0612245	0.242226	6.12245	0.0120846	0.109346	1.20846	0.0342912
M00347	V$GATA1_06	GATA-1	0.102041	0.305839	10.2041	0.0589124	0.265809	5.28701	0.196914
M00076	V$GATA2_01	GATA-2	1.04082	1.29034	51.0204	0.832326	1.17872	46.3746	0.132225
M00348	V$GATA2_02	GATA-2	0.163265	0.373438	16.3265	0.0770393	0.313757	6.79758	0.0694756
M00349	V$GATA2_03	GATA-2	0.122449	0.331201	12.2449	0.0407855	0.21268	3.77644	0.0285404
M00077	V$GATA3_01	GATA-3	1.71429	1.5411	73.4694	1.39879	1.71878	59.3656	0.117109
M00350	V$GATA3_02	GATA-3	0.469388	0.615834	40.8163	0.255287	0.607388	19.1843	0.0204536
M00351	V$GATA3_03	GATA-3	0.326531	0.591177	26.5306	0.145015	0.436737	12.2356	0.0128054
M00632	V$GATA4_Q3	GATA-4	1.22449	1.21218	63.2653	0.791541	1.13481	44.864	0.00982263
M00462	V$GATA6_01	GATA-6	1.73469	1.81172	69.3878	1.16163	1.60451	52.1148	0.0143542
M00203	V$GATA_C	GATA-X	0.204082	0.455503	18.3673	0.111782	0.372521	9.66767	0.0834444
M00789	V$GATA_Q6	GATA	0.714286	0.816497	51.0204	0.44713	0.817407	29.9094	0.0237503
M00634	V$GCM_Q2	GCM	0	0	0	0.0256798	0.158298	2.56798	NA
M00526	V$GCNF_01	GCNF	0	0	0	0	0	0	NA
M00255	V$GC_01	GC box	1.46939	2.22769	57.1429	1.75831	2.46652	60.8761	0.790908
M00313	V$GEN_INI2_B	GEN_INI	18.7551	11.766	93.8776	14.642	10.8789	92.7492	0.00729383
M00314	V$GEN_INI3_B	GEN_INI	6.22449	4.80132	87.7551	4.82779	4.01366	85.9517	0.013635
M00315	V$GEN_INI_B	GEN_INI	7.5102	5.63886	87.7551	5.91239	4.75559	88.6707	0.0160045
M00250	V$GFI1_01	Gfi-1	0.0612245	0.242226	6.12245	0.0483384	0.221579	4.68278	0.436655
M00205	V$GRE_C	GR	0.0204082	0.142857	2.04082	0	0	0	0.068917
M00955	V$GR_01	GR	0	0	0	0.00453172	0.0672161	0.453172	NA
M00192	V$GR_Q6	GR	0.693878	0.983279	42.8571	0.678248	0.981267	42.9003	0.472235
M00921	V$GR_Q6_01	GR	0	0	0	0	0	0	NA
M00222	V$HAND1E47_01	Hand1:E47	0.22449	0.510935	18.3673	0.113293	0.348984	10.2719	0.0403935
M00698	V$HEB_Q6	HEB	0.0612245	0.242226	6.12245	0.0664653	0.272478	6.0423	0.624584
M01003	V$HELIOSA_01	Helios A	0.387755	0.701674	28.5714	0.460725	0.780317	33.3837	0.760915
M01004	V$HELIOSA_02	Helios A	0.55102	0.678885	44.898	0.460725	0.829194	31.7221	0.246426
M00068	V$HEN1_01	HEN1	0	0	0	0.00302115	0.0549234	0.302115	NA
M00058	V$HEN1_02	HEN1	0	0	0	0	0	0	NA
M01009	V$HES1_Q2	HES1	0.22449	0.510935	18.3673	0.117825	0.370651	10.423	0.0560884
M00129	V$HFH1_01	HFH-1	0.0204082	0.142857	2.04082	0.0120846	0.109346	1.20846	0.476093
M00289	V$HFH3_01	HFH-3	0.102041	0.367701	8.16327	0.0664653	0.255279	6.49547	0.248463
M00742	V$HFH4_01	HFH-4	0	0	0	0	0	0	NA
M00294	V$HFH8_01	HFH-8	0.0204082	0.142857	2.04082	0.0151057	0.122066	1.51057	0.546727
M00797	V$HIF1_Q3	HIF-1	0.0204082	0.142857	2.04082	0.00906344	0.0948414	0.906344	0.39471
M00466	V$HIF1_Q5	HIF-1	0	0	0	0.00906344	0.109639	0.755287	NA
M00260	V$HLF_01	HLF	0.0408163	0.199915	4.08163	0.0589124	0.248147	5.58912	0.777461
M00406	V$HMEF2_Q6	MEF-2	0	0	0	0	0	0	NA
M01010	V$HMGIY_Q3	HMGIY	6.34694	4.75899	85.7143	3.79607	4.27452	76.5861	0.000178771
M00750	V$HMGIY_Q6	HMG IY	0.918367	1.05745	53.0612	0.451662	0.839596	30.0604	0.000824522
M00433	V$HMX1_01	Hmx3	0	0	0	0	0	0	NA
M00132	V$HNF1_01	HNF-1	0.0816327	0.276642	8.16327	0.0377644	0.198542	3.62538	0.139206
M00206	V$HNF1_C	HNF-1	0.102041	0.305839	10.2041	0.0694864	0.271722	6.49547	0.276983
M00790	V$HNF1_Q6	HNF-1	1.06122	1.31352	59.1837	0.549849	0.905401	36.4048	0.000733054
M01011	V$HNF1_Q6_01	HNF1	1.12245	1.26874	65.3061	0.76435	1.21715	41.3897	0.0354045
M00724	V$HNF3ALPHA_Q6	HNF-3alpha	0.571429	0.912871	36.7347	0.367069	0.686813	27.4924	0.039175
M00131	V$HNF3B_01	HNF-3beta	0.387755	0.671327	30.6122	0.219033	0.529379	17.5227	0.0330322
M00791	V$HNF3_Q6	HNF-3	1.40816	1.85874	57.1429	1.05589	1.47543	50.9063	0.0692968
M01012	V$HNF3_Q6_01	HNF3	0.734694	1.11384	40.8163	0.536254	0.877203	36.1027	0.0847589
M00638	V$HNF4ALPHA_Q6	HNF-4alpha	0.102041	0.305839	10.2041	0.0528701	0.23707	4.98489	0.143618
M00134	V$HNF4_01	HNF-4	0.714286	0.935414	44.898	0.561934	0.858314	38.8218	0.136113
M00411	V$HNF4_01_B	HNF-4alpha1	0	0	0	0.00906344	0.0948414	0.906344	NA
M00764	V$HNF4_DR1_Q3	HNF-4 direct repeat 1	0.244898	0.480044	22.449	0.271903	0.573042	21.6012	0.659484
M00967	V$HNF4_Q6	HNF4, COUP	0	0	0	0	0	0	NA
M00639	V$HNF6_Q6	HNF-6	0	0	0	0.010574	0.102362	1.0574	NA
M00316	V$HOGNESS_B	Imperfect Hogness/Goldberg BOX	0	0	0	0	0	0	NA
M00023	V$HOX13_01	Hox-1.3	0	0	0	0	0	0	NA
M00395	V$HOXA3_01	HOXA3	8.7551	6.4146	91.8367	6.55891	5.81318	88.8218	0.00874828
M00640	V$HOXA4_Q2	HOXA4	0.22449	0.550201	16.3265	0.197885	0.517583	15.2568	0.396413
M00725	V$HP1SITEFACTOR_Q6	HP1 site factor	0	0	0	0.021148	0.143987	2.1148	NA
M00146	V$HSF1_01	HSF1	0.795918	1.2244	38.7755	0.555891	0.905047	35.1964	0.0544099
M01023	V$HSF1_Q6	HSF1	0.0408163	0.199915	4.08163	0.00453172	0.0672161	0.453172	0.0407105
M00147	V$HSF2_01	HSF2	0.346939	0.663043	24.4898	0.160121	0.43142	13.7462	0.00885283
M00641	V$HSF_Q6	HSF	0.0204082	0.142857	2.04082	0	0	0	0.068917
M00538	V$HTF_01	HTF	0.0204082	0.142857	2.04082	0.0060423	0.0775556	0.60423	0.300983
M00699	V$ICSBP_Q6	ICSBP	0.0204082	0.142857	2.04082	0.0060423	0.0775556	0.60423	0.300983
M00086	V$IK1_01	Ik-1	0.142857	0.408248	12.2449	0.0936556	0.311634	8.76133	0.201707
M00087	V$IK2_01	Ik-2	0.897959	1.08484	61.2245	0.661631	1.03509	39.577	0.0774484
M00088	V$IK3_01	Ik-3	0	0	0	0.0120846	0.109346	1.20846	NA
M00436	V$IPF1_Q4	IPF1	0.0408163	0.199915	4.08163	0.0317221	0.183815	3.02115	0.471633
M01013	V$IPF1_Q4_01	IPF1	0.102041	0.305839	10.2041	0.114804	0.341915	10.7251	0.662404
M00062	V$IRF1_01	IRF-1	0	0	0	0.00453172	0.0672161	0.453172	NA
M00747	V$IRF1_Q6	IRF1	0.204082	0.455503	18.3673	0.161631	0.453104	12.9909	0.302427
M00063	V$IRF2_01	IRF-2	0	0	0	0	0	0	NA
M00453	V$IRF7_01	IRF-7	0.163265	0.425585	14.2857	0.114804	0.399082	9.2145	0.246372
M00772	V$IRF_Q6	IRF	0.183673	0.39123	18.3673	0.0634441	0.273199	5.58912	0.0113678
M00972	V$IRF_Q6_01	IRF	0.244898	0.480044	22.449	0.123867	0.384737	10.7251	0.0394414
M00258	V$ISRE_01	ISRE	0	0	0	0	0	0	NA
M00982	V$KROX_Q6	KROX	0.102041	0.305839	10.2041	0.256798	0.713331	16.3142	0.968577
M00644	V$LBP1_Q6	LBP-1	0.387755	0.701674	26.5306	0.409366	0.883589	25.9819	0.572727
M00317	V$LDSPOLYA_B	Poly A	0.0816327	0.276642	8.16327	0.122356	0.383252	10.574	0.820868
M00978	V$LEF1TCF1_Q4	LEF1TCF1	0.22449	0.468388	20.4082	0.108761	0.343888	9.81873	0.0319089
M00805	V$LEF1_Q2	LEF1	0.244898	0.662401	18.3673	0.178248	0.487308	14.1994	0.216902
M01022	V$LEF1_Q2_01	LEF1	0.367347	0.834013	26.5306	0.250755	0.597998	19.0332	0.127473
M00646	V$LFA1_Q6	LF-A1	0.55102	0.958758	34.6939	0.593656	1.03909	35.3474	0.618447
M00510	V$LHX3_01	Lhx3	0	0	0	0.0151057	0.122066	1.51057	NA
M00277	V$LMO2COM_01	Lmo2 complex	0.102041	0.305839	10.2041	0.148036	0.456078	11.7825	0.799064
M00278	V$LMO2COM_02	Lmo2 complex	0.0816327	0.276642	8.16327	0.0951662	0.318384	8.76133	0.679192
M00318	V$LPOLYA_B	Lentiviral Poly A	0.0204082	0.142857	2.04082	0.0332326	0.187623	3.17221	0.797196
M00480	V$LUN1_01	LUN-1	0	0	0	0	0	0	NA
M00766	V$LXR_DR4_Q3	LXR direct repeat 4	0	0	0	0.00151057	0.0388661	0.151057	NA
M00647	V$LXR_Q3	LXR	0	0	0	0.00302115	0.0549234	0.302115	NA
M00141	V$LYF1_01	Lyf-1	0.693878	1.12183	40.8163	0.601208	0.951724	38.6707	0.273859
M00648	V$MAF_Q6	MAF	0	0	0	0	0	0	NA
M00983	V$MAF_Q6_01	MAF	1.38776	1.60489	67.3469	1.1994	1.50525	57.855	0.210188
M00119	V$MAX_01	Max	0	0	0	0.00755287	0.0866439	0.755287	NA
M00491	V$MAZR_01	MAZR	0.22449	0.550201	18.3673	0.137462	0.426949	11.1782	0.124076
M00649	V$MAZ_Q6	MAZ	0.571429	1.27475	28.5714	0.516616	1.05615	30.2115	0.363154
M00006	V$MEF2_01	MEF-2	0	0	0	0	0	0	NA
M00231	V$MEF2_02	MEF-2	0	0	0	0.0181269	0.133511	1.81269	NA
M00232	V$MEF2_03	MEF-2	0	0	0	0.00755287	0.0866439	0.755287	NA
M00233	V$MEF2_04	MEF-2	0	0	0	0	0	0	NA
M00402	V$MEF2_Q6	MEF-2	0.795918	1.07973	40.8163	0.468278	0.914527	29.3051	0.0171571
M00941	V$MEF2_Q6_01	MEF-2	0.183673	0.527315	14.2857	0.179758	0.472558	14.3505	0.515172
M00319	V$MEF3_B	MEF-3	0	0	0	0.0060423	0.0775556	0.60423	NA
M00420	V$MEIS1AHOXA9_01	MEIS1A:HOXA9	0	0	0	0	0	0	NA
M00421	V$MEIS1BHOXA9_02	MEIS1B:HOXA9	0	0	0	0.00151057	0.0388661	0.151057	NA
M00419	V$MEIS1_01	MEIS1	0.326531	0.554818	28.5714	0.220544	0.4886	18.8822	0.101275
M00279	V$MIF1_01	MIF-1	0	0	0	0.00453172	0.0672161	0.453172	NA
M00323	V$MINI19_B	Muscle initiator sequences-19	0.102041	0.305839	10.2041	0.13142	0.39199	11.1782	0.747577
M00324	V$MINI20_B	Muscle initiator sequence-20	0.0816327	0.276642	8.16327	0.129909	0.378763	11.6314	0.8629
M00405	V$MMEF2_Q6	MEF-2	0.0408163	0.199915	4.08163	0.0422961	0.222813	3.92749	0.598992
M00454	V$MRF2_01	MRF-2	0.163265	0.425585	14.2857	0.0891239	0.31537	8.00604	0.100916
M00394	V$MSX1_01	Msx-1	5.55102	4.18361	93.8776	4.26284	3.89232	82.3263	0.017157
M00320	V$MTATA_B	Muscle TATA box	0.183673	0.527315	14.2857	0.117825	0.353948	10.7251	0.156194
M00650	V$MTF1_Q4	MTF-1	0	0	0	0.00151057	0.0388661	0.151057	NA
M00321	V$MUSCLE_INI_B	Muscle initiator	0.408163	0.864059	28.5714	0.371601	0.766731	25.3776	0.387784
M00773	V$MYB_Q3	MYB	0.877551	1.50876	44.898	0.873112	1.1402	50.6042	0.49901
M00913	V$MYB_Q5_01	MYB	2.30612	2.43417	73.4694	2.13142	2.16476	74.1692	0.298985
M00183	V$MYB_Q6	c-Myb	1.61224	2.04956	67.3469	1.32628	1.59306	60.8761	0.129159
M00118	V$MYCMAX_01	c-Myc:Max	0	0	0	0	0	0	NA
M00123	V$MYCMAX_02	c-Myc:Max	0.0408163	0.199915	4.08163	0.0725076	0.302585	6.19335	0.834935
M00615	V$MYCMAX_03	c-Myc:Max	0	0	0	0	0	0	NA
M00322	V$MYCMAX_B	c-Myc:Max	0.102041	0.305839	10.2041	0.137462	0.405131	11.6314	0.775196
M00799	V$MYC_Q2	Myc	0.0408163	0.199915	4.08163	0.0589124	0.265809	5.13595	0.755411
M00001	V$MYOD_01	MyoD	0.22449	0.468388	20.4082	0.273414	0.640905	19.7885	0.725931
M00184	V$MYOD_Q6	MyoD	0.204082	0.407206	20.4082	0.300604	0.642871	21.9033	0.879899
M00929	V$MYOD_Q6_01	MyoD	0.142857	0.408248	12.2449	0.249245	0.624602	17.8248	0.912968
M00712	V$MYOGENIN_Q6	myogenin	0.204082	0.407206	20.4082	0.287009	0.621681	20.997	0.852283
M00056	V$MYOGNF1_01	myogenin / NF-1	0.0816327	0.276642	8.16327	0.0271903	0.162761	2.71903	0.0579025
M00083	V$MZF1_01	MZF1	1.10204	1.63611	48.9796	1.02719	1.76086	43.6556	0.382113
M00084	V$MZF1_02	MZF1	0.897959	1.43244	40.8163	0.987915	1.63264	44.713	0.645313
M00484	V$NCX_01	Ncx	3.20408	2.75363	83.6735	2.20544	2.46858	72.5076	0.00685193
M00531	V$NERF_Q2	NERF1a	0	0	0	0.0060423	0.095082	0.453172	NA
M00193	V$NF1_Q6	NF-1	0.306122	0.508432	28.5714	0.336858	0.655341	25.3776	0.653861
M00806	V$NF1_Q6_01	NF-1	0.836735	1.16094	40.8163	0.691843	1.0815	40.1813	0.199529
M00935	V$NFAT_Q4_01	NF-AT	0.836735	0.964947	55.102	0.536254	0.870277	35.9517	0.0181161
M00302	V$NFAT_Q6	NF-AT	0.55102	0.765431	40.8163	0.332326	0.670187	24.6224	0.0262261
M00037	V$NFE2_01	NF-E2	0.0204082	0.142857	2.04082	0.0302115	0.188134	2.71903	0.747125
M00051	V$NFKAPPAB50_01	NF-kappaB (p50)	0.0612245	0.242226	6.12245	0.00906344	0.0948414	0.906344	0.0192601
M00052	V$NFKAPPAB65_01	NF-kappaB (p65)	0.142857	0.408248	12.2449	0.010574	0.102362	1.0574	4.6541e-05
M00054	V$NFKAPPAB_01	NF-kappaB	0.183673	0.486204	14.2857	0.0392749	0.202028	3.77644	0.000996198
M00208	V$NFKB_C	NF-kappaB	0.0408163	0.199915	4.08163	0.00453172	0.0672161	0.453172	0.0407105
M00194	V$NFKB_Q6	NF-kappaB	0.122449	0.439349	8.16327	0.0256798	0.158298	2.56798	0.00697027
M00774	V$NFKB_Q6_01	NF-kappaB	0.591837	0.998298	34.6939	0.34139	0.694528	24.6224	0.0186915
M00651	V$NFMUE1_Q6	NF-muE1	0	0	0	0.00755287	0.0866439	0.755287	NA
M00287	V$NFY_01	NF-Y	0.122449	0.389051	10.2041	0.116314	0.360794	10.423	0.505751
M00209	V$NFY_C	NF-Y	0	0	0	0.00302115	0.0549234	0.302115	NA
M00185	V$NFY_Q6	NF-Y	0.183673	0.486204	14.2857	0.154079	0.447356	12.5378	0.365249
M00775	V$NFY_Q6_01	NF-Y	0.265306	0.604687	20.4082	0.253776	0.601769	18.7311	0.473013
M00244	V$NGFIC_01	NGFI-C	0	0	0	0.00151057	0.0388661	0.151057	NA
M00485	V$NKX22_01	Nkx2-2	0	0	0	0.010574	0.102362	1.0574	NA
M00240	V$NKX25_01	Nkx2-5	0.0612245	0.242226	6.12245	0.0830816	0.307325	7.55287	0.753953
M00241	V$NKX25_02	Nkx2-5	0.102041	0.305839	10.2041	0.0679758	0.26931	6.34441	0.264102
M00451	V$NKX3A_01	NKX3A	0.0204082	0.142857	2.04082	0.0135952	0.115891	1.35952	0.512662
M00424	V$NKX61_01	NKX6-1	0	0	0	0.00755287	0.0866439	0.755287	NA
M00489	V$NKX62_Q2	Nkx6-2	0.734694	1.11384	46.9388	0.397281	0.857921	26.1329	0.0136578
M00055	V$NMYC_01	N-Myc	0.0612245	0.242226	6.12245	0.0694864	0.298264	5.89124	0.633663
M00652	V$NRF1_Q6	Nrf-1	0	0	0	0.0392749	0.202028	3.77644	NA
M00108	V$NRF2_01	NRF-2	0.0408163	0.199915	4.08163	0.0649547	0.270056	5.89124	0.808296
M00821	V$NRF2_Q4	Nrf2	0.0816327	0.276642	8.16327	0.0422961	0.215916	3.92749	0.183528
M00325	V$NRSE_B	neural-restr.-silencer-element	0	0	0	0	0	0	NA
M00256	V$NRSF_01	NRSF	0	0	0	0	0	0	NA
M01028	V$NRSF_Q4	NRSF	0	0	0	0.00453172	0.0672161	0.453172	NA
M00135	V$OCT1_01	37894	0	0	0	0.00906344	0.0948414	0.906344	NA
M00136	V$OCT1_02	37894	0.0612245	0.242226	6.12245	0.0347432	0.199094	3.17221	0.270591
M00137	V$OCT1_03	37894	2.53061	2.96579	71.4286	1.56949	2.18795	56.3444	0.00466563
M00138	V$OCT1_04	37894	1.12245	1.49489	53.0612	0.932024	1.44905	43.8066	0.198499
M00161	V$OCT1_05	37894	0	0	0	0.0135952	0.115891	1.35952	NA
M00162	V$OCT1_06	37894	0.0408163	0.199915	4.08163	0.0906344	0.317331	8.1571	0.922048
M00248	V$OCT1_07	37894	0	0	0	0.00453172	0.0672161	0.453172	NA
M00342	V$OCT1_B	37894	0.0204082	0.142857	2.04082	0.0196375	0.138856	1.96375	0.635524
M00930	V$OCT1_Q5_01	37894	0.897959	1.15911	48.9796	0.694864	1.07956	39.577	0.118955
M00195	V$OCT1_Q6	37894	0.836735	1.1058	44.898	0.652568	1.04519	38.6707	0.134526
M00210	V$OCT_C	OCT-x	0	0	0	0.0196375	0.149354	1.81269	NA
M00795	V$OCT_Q6	Octamer	0.979592	1.21604	55.102	0.891239	1.3441	45.0151	0.334968
M00261	V$OLF1_01	Olf-1	0.0204082	0.142857	2.04082	0.0120846	0.109346	1.20846	0.476093
M00731	V$OSF2_Q6	Osf2	0.0204082	0.142857	2.04082	0.0317221	0.199598	2.71903	0.747125
M00033	V$P300_01	p300	0.755102	0.990173	51.0204	0.800604	1.11086	45.9215	0.623772
M00034	V$P53_01	p53	0	0	0	0	0	0	NA
M00272	V$P53_02	p53	0.265306	0.490557	24.4898	0.347432	0.657887	26.8882	0.833714
M00761	V$P53_DECAMER_Q2	p53 decamer	1.85714	1.76777	75.5102	2.09819	2.43233	68.8822	0.755256
M00211	V$PADS_C	Poly A downstream element	0.0816327	0.276642	8.16327	0.0347432	0.191344	3.32326	0.11586
M00326	V$PAX1_B	Pax-1	0	0	0	0	0	0	NA
M00098	V$PAX2_01	Pax-2	1.95918	1.79071	75.5102	1.59819	1.76327	65.71	0.0937074
M00486	V$PAX2_02	Pax-2	4.93878	3.40593	89.7959	3.63293	3.58552	82.0242	0.0110665
M00360	V$PAX3_01	Pax-3	0	0	0	0	0	0	NA
M00327	V$PAX3_B	Pax-3	0.122449	0.331201	12.2449	0.140483	0.422397	11.6314	0.657787
M00373	V$PAX4_01	Pax-4	0.510204	0.767095	36.7347	0.528701	0.874028	35.0453	0.574256
M00377	V$PAX4_02	Pax-4	2.18367	2.32445	69.3878	1.33988	2.01977	53.4743	0.00679059
M00378	V$PAX4_03	Pax-4	1.73469	2.62818	59.1837	1.81571	2.28906	61.9335	0.591748
M00380	V$PAX4_04	Pax-4	1.30612	1.3417	63.2653	0.981873	1.40981	48.1873	0.0722943
M00143	V$PAX5_01	BSAP	0	0	0	0.0120846	0.109346	1.20846	NA
M00144	V$PAX5_02	BSAP	0	0	0	0	0	0	NA
M00097	V$PAX6_01	Pax-6	0.0408163	0.199915	4.08163	0.0468278	0.225286	4.38066	0.662213
M00979	V$PAX6_Q2	PAX6	0	0	0	0.00453172	0.0868546	0.302115	NA
M00717	V$PAX8_01	Pax-8	3.46939	2.73939	83.6735	3.07251	2.98927	79.7583	0.188774
M00328	V$PAX8_B	Pax-8	0.857143	1.19024	44.898	0.731118	1.07378	44.5619	0.228151
M00329	V$PAX9_B	Pax-9	0.0408163	0.199915	4.08163	0.0287009	0.167091	2.87009	0.431789
M00808	V$PAX_Q6	Pax	0.55102	0.737711	40.8163	0.392749	0.735819	28.3988	0.0938741
M00096	V$PBX1_01	Pbx-1	1.93878	1.83039	77.551	1.08308	1.56088	48.9426	0.00065376
M00124	V$PBX1_02	Pbx1b	0	0	0	0	0	0	NA
M01017	V$PBX1_03	PBX1	1.53061	1.91596	67.3469	1.27795	1.5899	57.5529	0.156299
M00998	V$PBX_Q3	PBX	0.265306	0.490557	24.4898	0.240181	0.523012	20.0906	0.408396
M00655	V$PEA3_Q6	PEA3	0.244898	0.434483	24.4898	0.21148	0.501726	17.5227	0.361513
M00984	V$PEBP_Q6	PEBP	0.0612245	0.242226	6.12245	0.0377644	0.198542	3.62538	0.304193
M00802	V$PIT1_Q6	Pit-1	0.204082	0.499149	16.3265	0.135952	0.418492	11.0272	0.178088
M00482	V$PITX2_Q2	PITX2	0.0612245	0.242226	6.12245	0.0468278	0.218468	4.53172	0.417949
M00212	V$POLY_C	Retroviral Poly A	0	0	0	0.00151057	0.0388661	0.151057	NA
M00744	V$POU1F1_Q6	POU1F1	0.122449	0.389051	10.2041	0.0785498	0.301071	6.94864	0.222768
M00463	V$POU3F2_01	POU3F2	0	0	0	0	0	0	NA
M00464	V$POU3F2_02	POU3F2	0	0	0	0	0	0	NA
M00465	V$POU6F1_01	POU6F1	0	0	0	0.0120846	0.109346	1.20846	NA
M00242	V$PPARA_01	PPARalpha:RXR-alpha	0	0	0	0	0	0	NA
M00518	V$PPARA_02	PPARalpha:RXR-alpha	0	0	0	0	0	0	NA
M00512	V$PPARG_01	PPARG	0	0	0	0	0	0	NA
M00515	V$PPARG_02	PPARG	0	0	0	0	0	0	NA
M00528	V$PPARG_03	PPAR	0.0408163	0.199915	4.08163	0.0740181	0.26771	7.25076	0.878968
M00763	V$PPAR_DR1_Q2	PPAR direct repeat 1	0.265306	0.569192	22.449	0.450151	0.777769	32.1752	0.967814
M00954	V$PR_01	PR	0	0	0	0	0	0	NA
M00957	V$PR_02	PR	0.0204082	0.142857	2.04082	0.00302115	0.0549234	0.302115	0.193082
M00960	V$PR_Q2	PR, GR	0	0	0	0	0	0	NA
M00657	V$PTF1BETA_Q6	PTF1-beta	0	0	0	0.010574	0.102362	1.0574	NA
M00658	V$PU1_Q6	PU.1	0.244898	0.434483	24.4898	0.416918	0.76904	30.2115	0.963235
M00964	V$PXR_Q2	PXR, CAR, LXR, FXR	0	0	0	0	0	0	NA
M00280	V$RFX1_01	RFX1	0.0612245	0.242226	6.12245	0.0770393	0.293837	7.0997	0.712685
M00281	V$RFX1_02	RFX1	0.0816327	0.343798	6.12245	0.0679758	0.257831	6.64653	0.439034
M00975	V$RFX_Q6	RFX	0.653061	0.902566	44.898	0.622356	0.982132	39.577	0.428239
M00467	V$ROAZ_01	Roaz	0	0	0	0	0	0	NA
M00156	V$RORA1_01	RORalpha1	0.0204082	0.142857	2.04082	0.00906344	0.0948414	0.906344	0.39471
M00157	V$RORA2_01	RORalpha2	0	0	0	0	0	0	NA
M00532	V$RP58_01	RP58	0	0	0	0.00151057	0.0388661	0.151057	NA
M00257	V$RREB1_01	RREB-1	0	0	0	0.00151057	0.0388661	0.151057	NA
M00026	V$RSRFC4_01	RSRFC4	0	0	0	0.00453172	0.0672161	0.453172	NA
M00407	V$RSRFC4_Q2	RSRFC4	0	0	0	0.00755287	0.0866439	0.755287	NA
M00273	V$R_01	R	0	0	0	0.00151057	0.0388661	0.151057	NA
M00099	V$S8_01	S8	0.0204082	0.142857	2.04082	0.010574	0.102362	1.0574	0.43684
M00214	V$SEF1_C	SEF-1	0	0	0	0	0	0	NA
M00727	V$SF1_Q6	SF-1	0.0408163	0.199915	4.08163	0.0287009	0.175912	2.71903	0.424819
M00701	V$SMAD3_Q6	SMAD-3	0.142857	0.408248	12.2449	0.13142	0.399634	11.0272	0.468102
M00733	V$SMAD4_Q6	SMAD-4	0.0612245	0.242226	6.12245	0.0619335	0.26512	5.58912	0.579623
M00792	V$SMAD_Q6	SMAD	1.97959	2.47899	69.3878	1.46526	1.84362	60.2719	0.0436473
M00974	V$SMAD_Q6_01	SMAD	0.163265	0.373438	16.3265	0.0966767	0.364484	7.85498	0.151752
M00042	V$SOX5_01	Sox-5	0.22449	0.468388	20.4082	0.10574	0.353496	9.2145	0.0326766
M00410	V$SOX9_B1	SOX-9	0.244898	0.560157	20.4082	0.148036	0.435721	12.3867	0.103414
M01014	V$SOX_Q6	SOX	0	0	0	0.021148	0.143987	2.1148	NA
M00008	V$SP1_01	Sp1	1.87755	2.32408	77.551	2.46375	3.2404	67.5227	0.904658
M00933	V$SP1_Q2_01	Sp-1	1.06122	1.87537	48.9796	1	1.70254	43.9577	0.396324
M00932	V$SP1_Q4_01	Sp-1	1.08163	1.82388	46.9388	1.1148	1.78211	48.1873	0.542147
M00196	V$SP1_Q6	Sp1	1.30612	2.25651	46.9388	1.42598	2.18296	55.287	0.635778
M00931	V$SP1_Q6_01	Sp-1	1.40816	2.31767	53.0612	1.45619	2.25266	54.6828	0.545098
M00665	V$SP3_Q3	Sp3	0.204082	0.763206	12.2449	0.200906	0.516417	16.1631	0.505602
M00446	V$SPZ1_01	Spz1	6.22449	7.08362	89.7959	6.071	6.64415	85.4985	0.425918
M00220	V$SREBP1_01	SREBP-1	0	0	0	0.00453172	0.0672161	0.453172	NA
M00221	V$SREBP1_02	SREBP-1	0	0	0	0	0	0	NA
M00749	V$SREBP1_Q6	SREBP-1	0.0204082	0.142857	2.04082	0.0377644	0.213238	3.32326	0.811619
M00776	V$SREBP_Q3	SREBP	0.0204082	0.142857	2.04082	0.0287009	0.175912	2.71903	0.747125
M00152	V$SRF_01	SRF	0	0	0	0	0	0	NA
M00215	V$SRF_C	SRF	0.0204082	0.142857	2.04082	0.00755287	0.0866439	0.755287	0.349498
M00810	V$SRF_Q4	SRF	0.0408163	0.199915	4.08163	0.0120846	0.109346	1.20846	0.146972
M00922	V$SRF_Q5_01	SRF	0.0612245	0.242226	6.12245	0.0377644	0.19077	3.77644	0.302663
M01007	V$SRF_Q5_02	SRF	0.0612245	0.242226	6.12245	0.0166163	0.127925	1.66163	0.0653478
M00186	V$SRF_Q6	SRF	0.0204082	0.142857	2.04082	0.00755287	0.0866439	0.755287	0.349498
M00148	V$SRY_01	SRY	6.5102	4.57403	91.8367	4.18278	4.17631	83.2326	0.000405747
M00160	V$SRY_02	SRY	0.897959	1.15911	51.0204	0.477341	0.916449	30.2115	0.00405019
M00262	V$STAF_01	Staf	0	0	0	0.00755287	0.0866439	0.755287	NA
M00264	V$STAF_02	Staf	0.0204082	0.142857	2.04082	0.0256798	0.158298	2.56798	0.727884
M00224	V$STAT1_01	STAT1	0	0	0	0	0	0	NA
M00492	V$STAT1_02	STAT1	0	0	0	0	0	0	NA
M00496	V$STAT1_03	STAT1	9.36735	6.51503	91.8367	6.71601	5.58128	89.577	0.00154025
M00225	V$STAT3_01	STAT3	0	0	0	0	0	0	NA
M00497	V$STAT3_02	STAT3	4.83673	3.83703	85.7143	3.68429	3.28086	84.4411	0.0132451
M00498	V$STAT4_01	STAT4	3.55102	2.87273	83.6735	2.58308	2.71682	74.7734	0.0129072
M00457	V$STAT5A_01	STAT5A (homodimer)	0.0408163	0.199915	4.08163	0.00906344	0.0948414	0.906344	0.0998036
M00460	V$STAT5A_02	STAT5A (homotetramer)	0.0204082	0.142857	2.04082	0.00755287	0.0866439	0.755287	0.349498
M00493	V$STAT5A_03	STAT5A	0	0	0	0	0	0	NA
M00499	V$STAT5A_04	STAT5A	10.3469	6.98078	91.8367	7.72508	6.36675	89.426	0.00427178
M00459	V$STAT5B_01	STAT5B (homodimer)	0.0204082	0.142857	2.04082	0.00151057	0.0388661	0.151057	0.133175
M00494	V$STAT6_01	STAT6	0	0	0	0	0	0	NA
M00500	V$STAT6_02	STAT6	2.38776	2.21563	77.551	1.93958	2.09371	70.3927	0.0847778
M00223	V$STAT_01	STATx	0.0408163	0.199915	4.08163	0.0271903	0.162761	2.71903	0.406913
M00777	V$STAT_Q6	STAT	0.367347	0.566196	32.6531	0.39577	0.721727	28.2477	0.631402
M00985	V$STRA13_01	Stra13	0.0204082	0.142857	2.04082	0.00755287	0.0866439	0.755287	0.349498
M00239	V$T3R_01	v-ErbA	0	0	0	0.00302115	0.0549234	0.302115	NA
M00963	V$T3R_Q6	T3R	0	0	0	0	0	0	NA
M00331	V$TAACC_B	Lentiviral TATA	0	0	0	0	0	0	NA
M00066	V$TAL1ALPHAE47_01	Tal-1alpha:E47	0	0	0	0.00302115	0.0549234	0.302115	NA
M00065	V$TAL1BETAE47_01	Tal-1beta:E47	0	0	0	0	0	0	NA
M00070	V$TAL1BETAITF2_01	Tal-1beta:ITF-2	0	0	0	0.00302115	0.0549234	0.302115	NA
M00993	V$TAL1_Q6	TAL1	0.0612245	0.242226	6.12245	0.0664653	0.261138	6.34441	0.634524
M00330	V$TANTIGEN_B	Major T-antigen	0	0	0	0	0	0	NA
M00252	V$TATA_01	TATA	0.428571	0.816497	26.5306	0.306647	0.60601	24.3202	0.117853
M00216	V$TATA_C	TATA	0.0612245	0.242226	6.12245	0.0392749	0.209382	3.62538	0.324525
M00114	V$TAXCREB_01	Tax/CREB	0	0	0	0.00151057	0.0388661	0.151057	NA
M00115	V$TAXCREB_02	Tax/CREB	0	0	0	0.00151057	0.0388661	0.151057	NA
M00471	V$TBP_01	TBP	0.632653	0.972408	38.7755	0.370091	0.782107	24.7734	0.0244433
M00980	V$TBP_Q6	TBP	2.08163	1.80089	75.5102	1.49849	2.0051	58.6103	0.0335239
M01019	V$TBX5_01	TBX5	0.0408163	0.199915	4.08163	0.0271903	0.162761	2.71903	0.406913
M01020	V$TBX5_02	TBX5	0.285714	0.645497	20.4082	0.247734	0.5492	19.6375	0.354785
M00284	V$TCF11MAFG_01	TCF11:MafG	0	0	0	0.00755287	0.0866439	0.755287	NA
M00285	V$TCF11_01	TCF11	0.489796	0.868966	32.6531	0.354985	0.69096	26.1329	0.121029
M00671	V$TCF4_Q5	TCF-4	0.346939	0.804959	22.449	0.229607	0.551576	17.8248	0.110098
M00704	V$TEF1_Q6	TEF-1	0.571429	0.816497	40.8163	0.563444	0.838588	39.2749	0.49506
M00672	V$TEF_Q6	TEF	0.0408163	0.199915	4.08163	0.0574018	0.263282	5.13595	0.744241
M00678	V$TEL2_Q6	Tel-2	0.0408163	0.199915	4.08163	0.021148	0.143987	2.1148	0.303308
M01029	V$TFE_Q6	TFE	0.163265	0.425585	14.2857	0.122356	0.371221	10.7251	0.279366
M00707	V$TFIIA_Q6	TFIIA	0.571429	1.04083	32.6531	0.413897	0.732426	30.5136	0.100793
M00706	V$TFIII_Q6	TFII-I	0.591837	1.09769	30.6122	0.539275	1.01909	32.1752	0.371256
M00418	V$TGIF_01	TGIF	0.0612245	0.242226	6.12245	0.0438066	0.204819	4.38066	0.38146
M00432	V$TITF1_Q3	TTF1	0.0408163	0.199915	4.08163	0.0377644	0.198542	3.62538	0.558968
M00133	V$TST1_01	Tst-1	1.42857	1.58114	65.3061	0.992447	1.55434	47.8852	0.0414816
M00794	V$TTF1_Q6	TTF-1	3.97959	3.0034	85.7143	3.89879	3.82527	80.6647	0.439039
M00726	V$USF2_Q6	USF2	0.244898	0.521641	20.4082	0.47281	0.906366	29.3051	0.976818
M00121	V$USF_01	USF	0.0204082	0.142857	2.04082	0.0347432	0.199094	3.17221	0.797196
M00122	V$USF_02	USF	0.734694	0.974156	51.0204	0.746224	1.16775	40.4834	0.536061
M00217	V$USF_C	USF	0.122449	0.331201	12.2449	0.128399	0.411789	10.1208	0.582283
M00187	V$USF_Q6	USF	0.22449	0.510935	18.3673	0.21148	0.556073	16.1631	0.459643
M00796	V$USF_Q6_01	USF	0.795918	1.0202	48.9796	0.81571	1.26007	42.145	0.550368
M00228	V$VBP_01	VBP	0	0	0	0.0256798	0.167582	2.41692	NA
M00444	V$VDR_Q3	VDR	1.04082	1.69508	48.9796	1.32477	2.04384	51.3595	0.837222
M00961	V$VDR_Q6	VDR	0	0	0	0	0	0	NA
M00036	V$VJUN_01	v-Jun	0	0	0	0	0	0	NA
M00035	V$VMAF_01	v-Maf	0.0408163	0.199915	4.08163	0.140483	0.400331	12.2356	0.987153
M00003	V$VMYB_01	v-Myb	0.122449	0.439349	8.16327	0.137462	0.397593	12.0846	0.646558
M00227	V$VMYB_02	v-Myb	0.0204082	0.142857	2.04082	0.0256798	0.184757	2.26586	0.685004
M00332	V$WHN_B	Whn	0.0204082	0.142857	2.04082	0.0256798	0.158298	2.56798	0.727884
M00251	V$XBP1_01	XBP-1	0.0204082	0.142857	2.04082	0.00906344	0.0948414	0.906344	0.39471
M00267	V$XFD1_01	XFD-1	0	0	0	0.0151057	0.122066	1.51057	NA
M00268	V$XFD2_01	XFD-2	0.0408163	0.199915	4.08163	0.0287009	0.167091	2.87009	0.431789
M00269	V$XFD3_01	XFD-3	0	0	0	0.010574	0.102362	1.0574	NA
M00684	V$XPF1_Q6	XPF-1	0.346939	0.663043	26.5306	0.317221	0.647798	23.8671	0.403742
M00445	V$XVENT1_01	Xvent-1	1.06122	1.14397	59.1837	0.732628	1.16406	41.994	0.0408521
M00059	V$YY1_01	YY1	2.55102	1.95854	79.5918	1.87311	2.13229	66.6163	0.021649
M00069	V$YY1_02	YY1	0.0204082	0.142857	2.04082	0.0241692	0.172256	2.1148	0.661148
M00793	V$YY1_Q6	YY1	1.12245	1.18379	59.1837	1.12538	1.38644	55.5891	0.514672
M00716	V$ZF5_01	ZF5	1.89796	3.40493	59.1837	2.23414	3.69583	55.4381	0.723582
M00333	V$ZF5_B	ZF5	1.10204	2.13351	42.8571	0.966767	1.90757	40.3323	0.306531
M00448	V$ZIC1_01	Zic1	1.73469	2.37851	67.3469	1.72659	2.38551	59.3656	0.482395
M00449	V$ZIC2_01	Zic2	0.571429	0.912871	34.6939	0.432024	0.861376	28.852	0.157128
M00450	V$ZIC3_01	Zic3	1.42857	2.68483	57.1429	1.25529	1.96407	48.9426	0.279084
M00085	V$ZID_01	ZID	0	0	0	0.00755287	0.0866439	0.755287	NA
M00711	V$ZTA_Q2	Zta	0.0408163	0.199915	4.08163	0.0302115	0.188134	2.71903	0.442724

## Sheet: 3d
Additional file 3d - TRANSFAC v11.1 matrices tested for over-representation in the genes that were down-regulated after 2 and 4 hours of PI 3-kinase inhibition.
The 3 kb upstream regions conserved between human and mouse were analyzed with the Match program using the MinSUM threshold. Data represent the raw output from the Tractor program, with no applied thresholds or p-value corrections.
Matrix_ID	Mean Set 1	SD Set 1	% Hit in Set 1	Mean Set 2	SD Set 2	% Hit in Set 2	permutation p-value
V$ACAAT_B	0	0	0	0.0151057	0.122066	1.51057	NA
V$AFP1_Q6	0	0	0	0.00302115	0.0549234	0.302115	NA
V$AHRARNT_01	0.122449	0.484452	8.16327	0.092145	0.337695	7.85498	0.325303
V$AHRARNT_02	0.163265	0.514253	10.2041	0.0694864	0.287941	6.19335	0.048937
V$AHRHIF_Q6	0.204082	0.539274	16.3265	0.163142	0.476975	12.6888	0.315189
V$AHR_01	0.102041	0.367701	8.16327	0.0166163	0.13925	1.51057	0.00858164
V$AHR_Q5	0.0408163	0.285714	2.04082	0.00453172	0.0672161	0.453172	0.0813904
V$AIRE_01	1.59184	2.12052	67.3469	2.18278	2.68037	67.2205	0.945291
V$AIRE_02	0.265306	0.604687	20.4082	0.197885	0.523397	15.71	0.224169
V$ALPHACP1_01	0.306122	0.584668	24.4898	0.344411	0.74358	24.6224	0.653581
V$ALX4_01	0	0	0	0	0	0	NA
V$AMEF2_Q6	0.0816327	0.276642	8.16327	0.0558912	0.24269	5.28701	0.313744
V$AML1_01	0.204082	0.407206	20.4082	0.161631	0.449753	13.142	0.300345
V$AML1_Q6	2.89796	2.17222	83.6735	2.9577	3.03455	78.0967	0.550153
V$AML_Q6	0.142857	0.353553	14.2857	0.135952	0.407502	11.3293	0.498883
V$AP1FJ_Q2	1.5102	1.30898	75.5102	1.38973	1.62686	60.8761	0.314053
V$AP1_01	0.918367	1.18738	57.1429	0.554381	0.826511	39.426	0.00508097
V$AP1_C	1.02041	1.28273	57.1429	0.640483	0.930599	43.0514	0.00818839
V$AP1_Q2	0.469388	0.766541	32.6531	0.512085	0.849849	35.1964	0.651931
V$AP1_Q2_01	0.265306	0.569192	22.449	0.234139	0.531473	19.4864	0.37738
V$AP1_Q4	0.571429	0.841625	38.7755	0.507553	0.84812	34.139	0.324695
V$AP1_Q4_01	0.285714	0.5	26.5306	0.259819	0.568076	21.148	0.40566
V$AP1_Q6	0.591837	0.733666	44.898	0.425982	0.725454	31.2689	0.0800342
V$AP1_Q6_01	1.02041	1.21604	59.1837	0.664653	1.00945	41.2387	0.0164107
V$AP2ALPHA_01	1.02041	1.43599	46.9388	1.17221	1.93869	48.0363	0.702588
V$AP2ALPHA_02	0.387755	0.701674	28.5714	0.542296	1.09622	31.4199	0.853471
V$AP2ALPHA_03	1.63265	2.43836	61.2245	1.96828	3.01141	60.1208	0.776552
V$AP2GAMMA_01	1.10204	1.53086	48.9796	1.43656	2.31513	53.4743	0.849858
V$AP2REP_01	2.26531	2.05928	81.6327	2.36405	2.53128	72.3565	0.603463
V$AP2_Q3	1.57143	2.54951	51.0204	2.17825	3.18396	61.4804	0.917551
V$AP2_Q6	0.816327	1.39454	40.8163	0.978852	1.84321	39.8792	0.725995
V$AP2_Q6_01	0.673469	0.944011	40.8163	0.950151	1.71465	43.2024	0.884479
V$AP3_Q6	0.408163	0.642857	32.6531	0.282477	0.600273	21.6012	0.104238
V$AP4_01	0.0204082	0.142857	2.04082	0.0574018	0.257472	5.13595	0.922953
V$AP4_Q5	0.102041	0.305839	10.2041	0.160121	0.420768	14.0483	0.875178
V$AP4_Q6	0.0408163	0.199915	4.08163	0.151057	0.427663	12.8399	0.990335
V$AP4_Q6_01	0.183673	0.39123	18.3673	0.293051	0.656802	21.7523	0.908424
V$APOLYA_B	0	0	0	0	0	0	NA
V$AREB6_01	0.408163	0.704698	30.6122	0.679758	1.13139	37.9154	0.967071
V$AREB6_02	0.22449	0.550201	18.3673	0.26284	0.571996	20.6949	0.707569
V$AREB6_03	0.183673	0.44128	16.3265	0.306647	0.715879	20.8459	0.912426
V$AREB6_04	21.6122	13.5951	93.8776	16.071	11.9024	93.0514	0.00156459
V$ARNT_01	0.244898	0.560157	20.4082	0.265861	0.623795	19.4864	0.613387
V$ARNT_02	0.571429	0.866025	40.8163	0.377644	0.74166	25.8308	0.0573835
V$ARP1_01	0.877551	1.01309	57.1429	0.906344	1.24599	48.6405	0.572016
V$AR_01	0.163265	0.373438	16.3265	0.176737	0.460746	15.1057	0.61812
V$AR_02	0.22449	0.468388	20.4082	0.143505	0.387722	13.142	0.118478
V$AR_03	0.204082	0.499149	16.3265	0.134441	0.379176	12.2356	0.15346
V$AR_Q2	0.183673	0.486204	14.2857	0.111782	0.351629	9.96979	0.130857
V$AR_Q6	0	0	0	0	0	0	NA
V$ATATA_B	0.0204082	0.142857	2.04082	0.0120846	0.109346	1.20846	0.476093
V$ATF1_Q6	0.163265	0.425585	14.2857	0.170695	0.459743	14.0483	0.582556
V$ATF3_Q6	0.734694	1.09498	42.8571	0.478852	0.829855	32.3263	0.0327793
V$ATF4_Q2	0.530612	0.819096	36.7347	0.518127	0.863867	35.0453	0.477902
V$ATF6_01	0.591837	1.0392	36.7347	0.595166	0.94757	37.6133	0.522773
V$ATF_01	0.571429	0.912871	34.6939	0.398792	0.730489	29.003	0.077689
V$ATF_B	0.244898	0.521641	20.4082	0.179758	0.452943	15.5589	0.205877
V$BACH1_01	0.0612245	0.242226	6.12245	0.0287009	0.175912	2.71903	0.195462
V$BACH2_01	0.0408163	0.199915	4.08163	0.0241692	0.163237	2.26586	0.351878
V$BARBIE_01	0.0408163	0.199915	4.08163	0.0543807	0.239901	5.13595	0.738656
V$BEL1_B	0	0	0	0	0	0	NA
V$BLIMP1_Q6	0	0	0	0.00302115	0.0549234	0.302115	NA
V$BRACH_01	0	0	0	0	0	0	NA
V$BRCA_01	0.877551	1.16606	48.9796	0.740181	1.11469	43.3535	0.216816
V$BRN2_01	0.693878	0.939949	46.9388	0.385196	0.740829	27.4924	0.00776985
V$CAAT_01	0.367347	0.667516	28.5714	0.299094	0.635295	21.9033	0.261977
V$CAAT_C	0	0	0	0.00302115	0.0549234	0.302115	NA
V$CACBINDINGPROTEIN_Q6	0.387755	0.953422	20.4082	0.282477	0.682809	19.9396	0.179112
V$CACCCBINDINGFACTOR_Q6	0.0204082	0.142857	2.04082	0.00755287	0.0866439	0.755287	0.349498
V$CACD_01	1.7551	2.9406	63.2653	2.15559	3.08894	61.7825	0.814167
V$CAP_01	6.71429	5.02908	87.7551	5.57251	4.70941	86.858	0.0568252
V$CART1_01	1.57143	1.83712	63.2653	0.971299	1.44828	46.8278	0.00674324
V$CBF_01	0.142857	0.353553	14.2857	0.181269	0.489292	14.9547	0.742713
V$CBF_02	0.142857	0.353553	14.2857	0.0966767	0.338665	8.45921	0.229005
V$CDC5_01	0	0	0	0.0256798	0.184757	2.1148	NA
V$CDPCR1_01	0.142857	0.353553	14.2857	0.10574	0.370219	9.06344	0.289162
V$CDPCR3HD_01	0.387755	0.570684	34.6939	0.361027	0.722153	26.435	0.418764
V$CDPCR3_01	0.918367	1.27208	48.9796	0.793051	1.17632	45.0151	0.249593
V$CDP_01	4.5102	3.45882	87.7551	2.85801	3.0529	74.7734	0.000494661
V$CDP_02	0.326531	0.657893	24.4898	0.287009	0.616795	22.0544	0.359059
V$CDX2_Q5	6.69388	5.45132	87.7551	4.32477	4.8226	78.852	0.00158657
V$CDXA_01	4.97959	3.87024	89.7959	3.27795	3.58659	76.8882	0.00193267
V$CDXA_02	2.4898	2.55051	73.4694	1.67674	2.25755	59.2145	0.0137339
V$CDX_Q5	3.69388	2.88822	85.7143	2.73716	3.35726	68.8822	0.0337625
V$CEBPA_01	0.959184	1.27409	53.0612	0.596677	0.936172	38.0665	0.0112316
V$CEBPB_01	1.14286	1.30703	59.1837	0.980363	1.2928	51.3595	0.210875
V$CEBPB_02	0.55102	0.818057	40.8163	0.41994	0.784935	29.3051	0.151897
V$CEBPDELTA_Q6	0.0408163	0.199915	4.08163	0.0317221	0.199598	2.71903	0.46063
V$CEBPGAMMA_Q6	1.89796	2.10401	69.3878	1.35952	1.89929	55.136	0.0387718
V$CEBP_01	4.53061	3.68048	83.6735	3.45921	3.42068	79.3051	0.0231151
V$CEBP_C	1.02041	1.05059	63.2653	0.78852	1.1004	45.9215	0.091545
V$CEBP_Q2	1.22449	1.34265	57.1429	0.969789	1.34704	49.0937	0.114159
V$CEBP_Q2_01	1.53061	1.63429	67.3469	1.23867	1.54621	56.7976	0.113863
V$CEBP_Q3	2.57143	2.44949	79.5918	1.95317	2.12526	67.6737	0.033156
V$CETS168_Q6	1.79592	1.55429	75.5102	1.72205	2.07385	64.8036	0.402662
V$CETS1P54_01	0.244898	0.434483	24.4898	0.226586	0.527621	18.429	0.440074
V$CETS1P54_02	1.16327	1.29658	67.3469	0.814199	1.06388	49.8489	0.0226241
V$CETS1P54_03	0.857143	1.04083	57.1429	0.806647	1.15596	46.2236	0.394023
V$CHCH_01	1.89796	3.40493	48.9796	2.02417	3.62326	54.3807	0.5729
V$CHOP_01	3.55102	3.39154	85.7143	2.67976	2.80752	75.0755	0.0272855
V$CHX10_01	0	0	0	0.0060423	0.0775556	0.60423	NA
V$CIZ_01	0.0612245	0.242226	6.12245	0.0151057	0.122066	1.51057	0.0539043
V$CLOCKBMAL_Q6	0	0	0	0.021148	0.143987	2.1148	NA
V$CLOX_01	0.367347	0.63554	30.6122	0.285498	0.626013	21.9033	0.215406
V$CMAF_01	0.816327	1.14879	44.898	0.916918	1.32269	48.1873	0.706383
V$CMYB_01	0.714286	1.06066	46.9388	0.635952	0.972593	40.9366	0.308438
V$COMP1_01	0	0	0	0.010574	0.102362	1.0574	NA
V$COREBINDINGFACTOR_Q6	0.142857	0.353553	14.2857	0.0740181	0.284158	6.79758	0.0960171
V$COUPTF_Q6	0.244898	0.630166	16.3265	0.400302	0.745049	28.7009	0.945974
V$COUP_01	0.204082	0.455503	18.3673	0.26435	0.553819	21.7523	0.807244
V$COUP_DR1_Q6	0.22449	0.468388	20.4082	0.367069	0.708498	26.435	0.941587
V$CP2_01	1.18367	1.39454	57.1429	1.41541	1.87053	56.1934	0.810948
V$CP2_02	1.55102	1.65908	69.3878	1.66012	2.1588	58.9124	0.634997
V$CREBATF_Q6	0.285714	0.5	26.5306	0.23716	0.563335	18.7311	0.307161
V$CREBP1CJUN_01	0.693878	1.00424	42.8571	0.392749	0.73376	28.3988	0.00892456
V$CREBP1_01	1.5102	1.72146	65.3061	1.18882	1.52706	56.7976	0.0919395
V$CREBP1_Q2	0.387755	0.671327	30.6122	0.293051	0.608995	22.5076	0.176334
V$CREB_01	0.714286	0.957427	42.8571	0.509063	0.84094	34.4411	0.0674404
V$CREB_02	0.22449	0.468388	20.4082	0.190332	0.507162	15.1057	0.354972
V$CREB_Q2	0.408163	0.674486	30.6122	0.309668	0.650286	23.565	0.179333
V$CREB_Q2_01	0.285714	0.5	26.5306	0.228097	0.542529	18.429	0.266144
V$CREB_Q3	0.22449	0.468388	20.4082	0.205438	0.527691	16.3142	0.431164
V$CREB_Q4	0.387755	0.730762	28.5714	0.306647	0.625662	23.8671	0.220442
V$CREB_Q4_01	0.285714	0.5	26.5306	0.228097	0.528403	18.429	0.263787
V$CREL_01	0.244898	0.630166	16.3265	0.0649547	0.275601	5.89124	0.00164587
V$CRX_Q4	0.244898	0.480044	22.449	0.188822	0.478584	15.4079	0.251771
V$DBP_Q6	0.367347	0.63554	30.6122	0.323263	0.658727	24.0181	0.350556
V$DEAF1_01	0.102041	0.305839	10.2041	0.0287009	0.175912	2.71903	0.0252363
V$DEAF1_02	0.0204082	0.142857	2.04082	0.0120846	0.109346	1.20846	0.476093
V$DEC_Q1	0.0816327	0.276642	8.16327	0.0996979	0.346628	8.45921	0.695744
V$DELTAEF1_01	0.163265	0.425585	14.2857	0.190332	0.501161	15.2568	0.678408
V$DR1_Q3	0.0816327	0.276642	8.16327	0.161631	0.429096	14.1994	0.942335
V$DR3_Q4	0.836735	1.14286	51.0204	0.830816	1.28946	44.2598	0.489765
V$DR4_Q2	0.0204082	0.142857	2.04082	0.0574018	0.257472	5.13595	0.922953
V$DTYPEPA_B	0	0	0	0.00151057	0.0388661	0.151057	NA
V$E12_Q6	0.0408163	0.199915	4.08163	0.0513595	0.246776	4.53172	0.693702
V$E2A_Q2	0.204082	0.455503	18.3673	0.219033	0.554503	16.3142	0.602893
V$E2A_Q6	0.285714	0.540062	24.4898	0.403323	0.835405	25.3776	0.857574
V$E2F1DP1RB_01	0.0204082	0.142857	2.04082	0.0271903	0.180395	2.41692	0.707212
V$E2F1DP1_01	0.0816327	0.343798	6.12245	0.0392749	0.223366	3.32326	0.175205
V$E2F1DP2_01	0.102041	0.367701	8.16327	0.0981873	0.374323	7.85498	0.507561
V$E2F1_Q3	0.142857	0.408248	12.2449	0.0936556	0.361107	7.70393	0.222806
V$E2F1_Q3_01	0.265306	0.638211	18.3673	0.229607	0.681615	14.3505	0.370199
V$E2F1_Q4	0.0612245	0.316765	4.08163	0.060423	0.268303	5.43807	0.553013
V$E2F1_Q4_01	0.0204082	0.142857	2.04082	0.0151057	0.122066	1.51057	0.546727
V$E2F1_Q6	0.0204082	0.142857	2.04082	0.0287009	0.184312	2.56798	0.727884
V$E2F1_Q6_01	0.0612245	0.316765	4.08163	0.0453172	0.228924	4.07855	0.397123
V$E2F4DP1_01	0.0204082	0.142857	2.04082	0.0332326	0.19552	3.02115	0.781693
V$E2F4DP2_01	0.0816327	0.343798	6.12245	0.0483384	0.247386	4.07855	0.253573
V$E2F_01	0.0612245	0.316765	4.08163	0.0664653	0.261138	6.34441	0.629382
V$E2F_02	0	0	0	0.0256798	0.176379	2.26586	NA
V$E2F_03	0.0408163	0.199915	4.08163	0.0287009	0.167091	2.87009	0.431789
V$E2F_Q2	1.30612	2.25651	48.9796	1.5	2.76992	46.3746	0.672362
V$E2F_Q3	0.0612245	0.242226	6.12245	0.0468278	0.218468	4.53172	0.417949
V$E2F_Q3_01	0.0204082	0.142857	2.04082	0.0135952	0.115891	1.35952	0.512662
V$E2F_Q4	0.0204082	0.142857	2.04082	0.0256798	0.192772	2.1148	0.661148
V$E2F_Q4_01	0.0204082	0.142857	2.04082	0.0120846	0.109346	1.20846	0.476093
V$E2F_Q6	0.0204082	0.142857	2.04082	0.0422961	0.229502	3.77644	0.849121
V$E2F_Q6_01	0.0204082	0.142857	2.04082	0.0120846	0.109346	1.20846	0.476093
V$E2_01	0	0	0	0.00302115	0.0549234	0.302115	NA
V$E2_Q6	0	0	0	0.00453172	0.0672161	0.453172	NA
V$E2_Q6_01	0	0	0	0.00302115	0.0549234	0.302115	NA
V$E47_01	0.0612245	0.242226	6.12245	0.0996979	0.359483	8.1571	0.826067
V$E47_02	0.204082	0.455503	18.3673	0.282477	0.669383	19.7885	0.81826
V$E4BP4_01	0	0	0	0.010574	0.102362	1.0574	NA
V$E4F1_Q6	0.0204082	0.142857	2.04082	0.010574	0.102362	1.0574	0.43684
V$EBF_Q6	0.0408163	0.199915	4.08163	0.0558912	0.248846	5.13595	0.744241
V$EBOX_Q6_01	0.326531	0.554818	28.5714	0.377644	0.755804	25.0755	0.701222
V$EFC_Q6	0.530612	0.892143	32.6531	0.241692	0.560054	19.0332	0.00255427
V$EGR1_01	0.387755	1.31998	22.449	0.358006	0.873334	21.6012	0.408451
V$EGR2_01	0.653061	1.71453	30.6122	0.632931	1.20877	32.7795	0.453481
V$EGR3_01	0.244898	0.778102	16.3265	0.205438	0.552891	15.5589	0.3418
V$EGR_Q6	0.346939	0.925361	16.3265	0.436556	1.03409	24.1692	0.730208
V$ELF1_Q6	2.22449	2.27546	69.3878	1.79758	1.88347	70.0906	0.0756632
V$ELK1_01	0.795918	0.865534	53.0612	0.836858	1.15014	47.1299	0.609109
V$ELK1_02	1.44898	1.47283	69.3878	1.14955	1.40789	56.9486	0.0881656
V$EN1_01	2.53061	2.3901	77.551	2.30211	2.47761	73.1118	0.269093
V$ERR1_Q2	0	0	0	0	0	0	NA
V$ER_Q6	0.346939	0.723159	22.449	0.323263	0.635345	25.3776	0.427006
V$ER_Q6_02	0	0	0	0	0	0	NA
V$ETF_Q6	0.510204	1.17478	24.4898	0.625378	1.29417	30.3625	0.732208
V$ETS1_B	0.530612	0.738863	38.7755	0.336858	0.653028	25.3776	0.0374341
V$ETS2_B	1.18367	1.36433	57.1429	1.16616	1.42685	58.006	0.471776
V$ETS_Q4	0.938776	1.00847	57.1429	0.910876	1.22366	49.6979	0.446347
V$ETS_Q6	1.2449	1.34676	61.2245	1.04985	1.338	53.7764	0.1749
V$EVI1_01	0.0408163	0.199915	4.08163	0.0407855	0.21268	3.77644	0.590093
V$EVI1_02	0	0	0	0.00302115	0.0549234	0.302115	NA
V$EVI1_03	0	0	0	0	0	0	NA
V$EVI1_04	0	0	0	0.00906344	0.0948414	0.906344	NA
V$EVI1_05	0	0	0	0.00151057	0.0388661	0.151057	NA
V$EVI1_06	0	0	0	0.00453172	0.0672161	0.453172	NA
V$FAC1_01	0.959184	1.04002	63.2653	0.620846	0.999116	38.3686	0.0193227
V$FOXD3_01	0.653061	0.969343	38.7755	0.385196	0.760976	26.435	0.0191586
V$FOXJ2_01	0.367347	0.601868	30.6122	0.249245	0.57412	19.3353	0.109491
V$FOXJ2_02	2.22449	2.26629	77.551	1.56949	2.18311	57.4018	0.0303513
V$FOXM1_01	0.44898	0.792181	30.6122	0.36858	0.682687	27.7946	0.240803
V$FOXO1_01	0.938776	1.23167	48.9796	0.563444	0.96758	36.4048	0.0113659
V$FOXO1_02	0.877551	1.30116	38.7755	0.52719	0.889518	35.6495	0.0115091
V$FOXO3A_Q1	0	0	0	0.0060423	0.0775556	0.60423	NA
V$FOXO3_01	0.877551	1.31708	44.898	0.506042	0.864037	33.9879	0.00707758
V$FOXO4_01	0.0612245	0.316765	4.08163	0.0226586	0.148925	2.26586	0.131957
V$FOXO4_02	0.489796	0.819615	34.6939	0.216012	0.510273	17.5227	0.00179766
V$FOXP1_01	0	0	0	0	0	0	NA
V$FOXP3_Q4	0	0	0	0.0120846	0.109346	1.20846	NA
V$FOX_Q2	0.102041	0.367701	8.16327	0.0740181	0.289433	6.64653	0.321413
V$FREAC2_01	0.367347	0.727263	24.4898	0.308157	0.60649	24.6224	0.287095
V$FREAC3_01	0.285714	0.57735	22.449	0.253776	0.576081	19.9396	0.381028
V$FREAC4_01	0.673469	1.00805	36.7347	0.518127	0.870844	35.1964	0.136069
V$FREAC7_01	0.979592	1.40668	44.898	0.714502	1.11586	41.6918	0.072479
V$FXR_IR1_Q6	0	0	0	0.00302115	0.0549234	0.302115	NA
V$FXR_Q3	0.142857	0.408248	12.2449	0.0634441	0.261889	5.89124	0.0580006
V$GABP_B	0.77551	0.984575	48.9796	0.773414	1.09739	44.4109	0.507935
V$GATA1_01	1.06122	1.31352	61.2245	1.3716	1.7196	58.4592	0.904213
V$GATA1_02	0.591837	0.814411	40.8163	0.487915	0.849849	32.0242	0.223463
V$GATA1_03	5.79592	4.5322	87.7551	4.07402	4.05062	81.2689	0.00427881
V$GATA1_04	0.653061	0.778648	48.9796	0.391239	0.761864	26.8882	0.0194942
V$GATA1_05	0.816327	0.905388	53.0612	0.469789	0.842243	31.1178	0.00731637
V$GATA1_06	1.12245	1.09226	63.2653	0.716012	1.11557	41.5408	0.0135221
V$GATA2_01	0.877551	1.12976	51.0204	0.706949	1.01662	42.7492	0.147192
V$GATA2_02	0.693878	0.769309	53.0612	0.39577	0.752513	27.6435	0.00920948
V$GATA2_03	2.67347	2.50323	79.5918	1.85952	2.19335	65.861	0.0112206
V$GATA3_01	1.04082	0.999149	63.2653	0.827795	1.1671	46.6767	0.12175
V$GATA3_02	0.673469	0.746876	51.0204	0.348943	0.728078	25.2266	0.00583356
V$GATA3_03	1.61224	1.75376	67.3469	1.05136	1.49647	49.6979	0.0113526
V$GATA4_Q3	0.979592	1.07024	59.1837	0.675227	0.992539	41.994	0.0292704
V$GATA6_01	0.897959	0.984143	57.1429	0.564955	0.975267	33.8369	0.0186094
V$GATA_C	1.16327	1.21359	61.2245	0.767372	1.15132	43.8066	0.0175933
V$GATA_Q6	0.55102	0.792181	38.7755	0.3429	0.703526	24.4713	0.038646
V$GCM_Q2	0	0	0	0.0151057	0.122066	1.51057	NA
V$GCNF_01	0	0	0	0	0	0	NA
V$GC_01	1.14286	1.48605	55.102	1.26284	1.91825	52.2659	0.663117
V$GEN_INI2_B	6.83673	5.22553	87.7551	5.13746	4.20368	86.858	0.00544259
V$GEN_INI3_B	4.79592	3.64566	83.6735	3.76435	3.33669	83.2326	0.0240613
V$GEN_INI_B	6.06122	4.54793	87.7551	4.52568	3.8361	84.8943	0.00589362
V$GFI1B_01	0.489796	0.767095	34.6939	0.318731	0.702005	22.5076	0.0715499
V$GFI1_01	0.306122	0.584668	24.4898	0.163142	0.444126	13.7462	0.0342276
V$GFI1_Q6	0.122449	0.389051	10.2041	0.0936556	0.335029	8.00604	0.335816
V$GLI_Q2	0.0408163	0.199915	4.08163	0.0271903	0.162761	2.71903	0.406913
V$GRE_C	0.755102	1.1462	40.8163	0.720544	0.95694	46.2236	0.422731
V$GR_01	1.30612	1.32609	67.3469	1.08912	1.3827	53.3233	0.156735
V$GR_Q6	2.57143	2.29129	79.5918	2.59366	2.63162	74.7734	0.522514
V$GR_Q6_01	0	0	0	0	0	0	NA
V$GZF1_01	0	0	0	0	0	0	NA
V$HAND1E47_01	2.2449	2.01588	77.551	2.64199	3.01136	73.4139	0.823495
V$HEB_Q6	0.0612245	0.242226	6.12245	0.0664653	0.272478	6.0423	0.624584
V$HELIOSA_01	0.571429	0.763763	42.8571	0.646526	0.953762	41.8429	0.722768
V$HELIOSA_02	8.2449	5.50201	89.7959	7.06647	5.82979	90.0302	0.0903154
V$HEN1_01	0	0	0	0.00302115	0.0549234	0.302115	NA
V$HEN1_02	0	0	0	0.00302115	0.0549234	0.302115	NA
V$HES1_Q2	0.183673	0.486204	14.2857	0.0861027	0.325637	7.55287	0.0553709
V$HFH1_01	0.428571	0.912871	26.5306	0.277946	0.583248	22.6586	0.0701107
V$HFH3_01	0.673469	1.10657	38.7755	0.450151	0.846685	29.4562	0.0571953
V$HFH4_01	0	0	0	0	0	0	NA
V$HFH8_01	0.653061	0.947607	40.8163	0.483384	0.842621	32.7795	0.108027
V$HIC1_02	0.285714	0.645497	20.4082	0.252266	0.640149	18.1269	0.377628
V$HIC1_03	0.183673	0.486204	14.2857	0.128399	0.422667	10.574	0.224433
V$HIF1_Q3	0.0204082	0.142857	2.04082	0.021148	0.143987	2.1148	0.661148
V$HIF1_Q5	0.0204082	0.142857	2.04082	0.021148	0.163657	1.81269	0.608006
V$HLF_01	0.0204082	0.142857	2.04082	0.0513595	0.227643	4.98489	0.916942
V$HMEF2_Q6	0.0408163	0.199915	4.08163	0.0287009	0.192345	2.41692	0.417799
V$HMGIY_Q3	1.93878	1.89746	73.4694	0.962236	1.4801	45.6193	8.76195e-05
V$HMGIY_Q6	3.10204	2.76319	79.5918	1.74018	2.07984	66.7674	9.26952e-05
V$HMX1_01	0	0	0	0	0	0	NA
V$HNF1_01	0.22449	0.510935	18.3673	0.125378	0.382273	11.1782	0.0746384
V$HNF1_C	0.163265	0.373438	16.3265	0.0966767	0.32961	8.61027	0.132039
V$HNF1_Q6	0.142857	0.408248	12.2449	0.0619335	0.25345	5.89124	0.0501882
V$HNF1_Q6_01	0.22449	0.510935	18.3673	0.116314	0.364963	10.2719	0.0511127
V$HNF3ALPHA_Q6	0.530612	0.844148	34.6939	0.329305	0.646428	25.5287	0.0334877
V$HNF3B_01	0.612245	0.885445	42.8571	0.333837	0.705738	23.716	0.0112036
V$HNF3_Q6	0.836735	1.04775	51.0204	0.617825	0.979603	38.3686	0.0825316
V$HNF3_Q6_01	0.428571	0.841625	24.4898	0.326284	0.626595	25.5287	0.167982
V$HNF4ALPHA_Q6	0.387755	0.811797	24.4898	0.475831	0.860209	31.571	0.776177
V$HNF4_01	0.122449	0.389051	10.2041	0.173716	0.413506	16.0121	0.847512
V$HNF4_01_B	0.285714	0.57735	22.449	0.217523	0.486857	18.7311	0.211221
V$HNF4_DR1_Q3	0.122449	0.389051	10.2041	0.205438	0.504234	16.6163	0.907731
V$HNF4_Q6	0	0	0	0	0	0	NA
V$HNF4_Q6_01	0.0612245	0.316765	4.08163	0.0725076	0.276458	6.79758	0.679954
V$HNF4_Q6_02	0	0	0	0	0	0	NA
V$HNF4_Q6_03	0	0	0	0	0	0	NA
V$HNF6_Q6	0	0	0	0.00906344	0.0948414	0.906344	NA
V$HOX13_01	7.36735	5.40715	87.7551	5.01662	4.6197	85.0453	0.000863958
V$HOXA3_01	12.6531	8.676	91.8367	9.68731	8.1753	91.3897	0.0102826
V$HOXA4_Q2	6.63265	4.86353	91.8367	5.06042	4.70323	85.6495	0.0172876
V$HOXA7_01	0.0612245	0.242226	6.12245	0.0649547	0.25861	6.19335	0.619588
V$HP1SITEFACTOR_Q6	0	0	0	0.0166163	0.127925	1.66163	NA
V$HSF1_01	0.122449	0.331201	12.2449	0.0317221	0.214221	2.56798	0.0234249
V$HSF1_Q6	0.0204082	0.142857	2.04082	0	0	0	0.068917
V$HSF2_01	0.122449	0.389051	10.2041	0.0271903	0.171804	2.56798	0.00823789
V$HSF_Q6	0.0204082	0.142857	2.04082	0.0166163	0.13925	1.51057	0.546727
V$HTF_01	0.122449	0.331201	12.2449	0.0981873	0.307786	9.51662	0.363787
V$ICSBP_Q6	0.0204082	0.142857	2.04082	0.00906344	0.0948414	0.906344	0.39471
V$IK1_01	0.102041	0.367701	8.16327	0.0543807	0.239901	5.13595	0.158833
V$IK2_01	1.7551	1.97411	75.5102	1.5574	1.8166	62.6888	0.239908
V$IK3_01	4.71429	3.52373	91.8367	3.39124	3.27408	79.9094	0.00529768
V$IPF1_Q4	0.816327	1.28571	44.898	0.509063	0.950711	32.1752	0.0295331
V$IPF1_Q4_01	0.530612	0.892143	38.7755	0.389728	0.759658	26.8882	0.129829
V$IRF1_01	0.122449	0.389051	10.2041	0.0438066	0.232495	3.77644	0.0471618
V$IRF1_Q6	0.0612245	0.242226	6.12245	0.0634441	0.256047	6.0423	0.604285
V$IRF2_01	0.0816327	0.276642	8.16327	0.0362538	0.194982	3.47432	0.127277
V$IRF7_01	0.183673	0.44128	16.3265	0.120846	0.408555	9.66767	0.189892
V$IRF_Q6	0.0612245	0.242226	6.12245	0.0181269	0.133511	1.81269	0.0778174
V$IRF_Q6_01	0.102041	0.305839	10.2041	0.0483384	0.247386	4.07855	0.129903
V$ISRE_01	0	0	0	0	0	0	NA
V$KAISO_01	0.0204082	0.142857	2.04082	0.0302115	0.171298	3.02115	0.781693
V$KROX_Q6	0.265306	0.784631	14.2857	0.39426	0.954405	22.2054	0.842065
V$LBP1_Q6	0.387755	0.701674	26.5306	0.409366	0.883589	25.9819	0.572727
V$LDSPOLYA_B	0.0612245	0.242226	6.12245	0.0876133	0.322899	7.70393	0.77575
V$LEF1TCF1_Q4	0.673469	1.06825	38.7755	0.468278	0.856438	31.2689	0.073829
V$LEF1_Q2	1.83673	2.07512	71.4286	1.41088	1.7517	60.574	0.0634114
V$LEF1_Q2_01	0.142857	0.5	10.2041	0.120846	0.377772	10.423	0.394444
V$LFA1_Q6	0.0408163	0.199915	4.08163	0.110272	0.362689	9.51662	0.957228
V$LHX3_01	0	0	0	0.0151057	0.122066	1.51057	NA
V$LMO2COM_01	0.0816327	0.276642	8.16327	0.135952	0.436192	10.8761	0.853125
V$LMO2COM_02	0.0408163	0.199915	4.08163	0.0407855	0.205443	3.92749	0.598992
V$LPOLYA_B	0.0204082	0.142857	2.04082	0.0332326	0.187623	3.17221	0.797196
V$LRF_Q2	0.326531	0.826331	18.3673	0.465257	1.05714	26.1329	0.833003
V$LUN1_01	0.0816327	0.343798	6.12245	0.0271903	0.162761	2.71903	0.0671012
V$LXR_DR4_Q3	0	0	0	0.00151057	0.0388661	0.151057	NA
V$LXR_Q3	0	0	0	0.00453172	0.0672161	0.453172	NA
V$LYF1_01	0.510204	0.915661	32.6531	0.42145	0.761612	30.2115	0.240067
V$MAF_Q6	0	0	0	0	0	0	NA
V$MAF_Q6_01	0.0408163	0.199915	4.08163	0.0287009	0.175912	2.71903	0.424819
V$MAX_01	0.0612245	0.242226	6.12245	0.0664653	0.277975	5.89124	0.620133
V$MAZR_01	0.0612245	0.242226	6.12245	0.0649547	0.281037	5.58912	0.601676
V$MAZ_Q6	0.22449	0.714881	12.2449	0.155589	0.534688	11.3293	0.221611
V$MEF2_01	0.306122	0.508432	28.5714	0.135952	0.400008	11.7825	0.00929834
V$MEF2_02	0.102041	0.305839	10.2041	0.081571	0.295184	7.55287	0.385059
V$MEF2_03	0.183673	0.39123	18.3673	0.160121	0.441814	13.4441	0.398363
V$MEF2_04	0.55102	0.792181	40.8163	0.47281	0.851279	31.7221	0.283406
V$MEF2_Q6_01	0	0	0	0.0256798	0.167582	2.41692	NA
V$MEF3_B	0	0	0	0.00302115	0.0549234	0.302115	NA
V$MEIS1AHOXA9_01	0.326531	0.554818	28.5714	0.203927	0.484978	17.3716	0.0698866
V$MEIS1BHOXA9_02	0	0	0	0.0241692	0.15369	2.41692	NA
V$MEIS1_01	0.244898	0.521641	20.4082	0.169184	0.413559	15.4079	0.15015
V$MIF1_01	0	0	0	0.00453172	0.0672161	0.453172	NA
V$MINI19_B	0.265306	0.604687	20.4082	0.252266	0.616063	19.7885	0.450317
V$MINI20_B	0.183673	0.565445	12.2449	0.223565	0.548568	17.3716	0.719764
V$MMEF2_Q6	0.591837	1.01895	34.6939	0.320242	0.678287	24.1692	0.0130558
V$MOVOB_01	1.97959	3.42473	63.2653	2.05438	3.08969	59.5166	0.549502
V$MRF2_01	0.489796	0.844651	28.5714	0.326284	0.673154	24.1692	0.0740201
V$MSX1_01	2.30612	2.14286	73.4694	1.59819	1.81068	65.4079	0.00856025
V$MTATA_B	2.38776	2.34358	79.5918	1.64048	2.05979	62.5378	0.0129866
V$MTF1_Q4	0.0408163	0.199915	4.08163	0.0574018	0.263282	4.98489	0.742605
V$MUSCLE_INI_B	0.530612	1.0227	34.6939	0.498489	0.921666	30.8157	0.417063
V$MYB_Q3	0.857143	1.5	44.898	0.833837	1.11089	49.0937	0.454432
V$MYB_Q5_01	1.32653	1.85279	59.1837	1.22961	1.49183	59.2145	0.339453
V$MYB_Q6	1.93878	2.13511	73.4694	1.58761	1.81122	64.5015	0.108951
V$MYCMAX_01	0.0408163	0.199915	4.08163	0.0574018	0.263282	4.98489	0.742605
V$MYCMAX_02	0.0816327	0.276642	8.16327	0.0861027	0.33025	7.25076	0.589732
V$MYCMAX_03	0	0	0	0.0181269	0.133511	1.81269	NA
V$MYCMAX_B	0.102041	0.305839	10.2041	0.120846	0.377772	10.2719	0.685559
V$MYC_Q2	0.0408163	0.199915	4.08163	0.0589124	0.265809	5.13595	0.755411
V$MYOD_01	0.0204082	0.142857	2.04082	0.0619335	0.259351	5.74018	0.943018
V$MYOD_Q6	0.204082	0.407206	20.4082	0.279456	0.619038	20.6949	0.830687
V$MYOD_Q6_01	0.387755	0.730762	28.5714	0.577039	1.04771	33.6858	0.915318
V$MYOGENIN_Q6	0.22449	0.42157	22.449	0.302115	0.638617	22.0544	0.829213
V$MYOGNF1_01	1.34694	1.64001	57.1429	1.43202	1.83694	58.3082	0.625162
V$MZF1_01	0.673469	1.24813	36.7347	0.651057	1.23268	35.0453	0.449359
V$MZF1_02	0.489796	0.915661	26.5306	0.602719	1.17237	33.9879	0.754404
V$NANOG_01	0	0	0	0.0181269	0.133511	1.81269	NA
V$NCX_01	3.73469	3.31521	85.7143	2.66616	2.85007	76.5861	0.0106899
V$NERF_Q2	1.22449	1.10426	67.3469	1.16314	1.53447	54.9849	0.395988
V$NF1_Q6	0.877551	1.18379	44.898	0.749245	1.12755	43.0514	0.235973
V$NF1_Q6_01	0.346939	0.63084	28.5714	0.306647	0.63048	23.565	0.359036
V$NFAT_Q4_01	0.469388	0.738863	32.6531	0.199396	0.482178	16.6163	0.00107819
V$NFAT_Q6	1.65306	1.73867	67.3469	1.06647	1.36027	54.0785	0.00460263
V$NFE2_01	0.0816327	0.276642	8.16327	0.0483384	0.228304	4.53172	0.238751
V$NFKAPPAB50_01	0.489796	0.844651	30.6122	0.332326	0.753096	22.3565	0.102821
V$NFKAPPAB65_01	0.326531	0.71844	20.4082	0.10574	0.378304	8.91239	0.00221099
V$NFKAPPAB_01	0.346939	0.663043	26.5306	0.0755287	0.301844	6.79758	3.56628e-05
V$NFKB_C	0.326531	0.688832	22.449	0.119335	0.376247	10.2719	0.00248467
V$NFKB_Q6	0.204082	0.499149	16.3265	0.0725076	0.276458	6.79758	0.00821444
V$NFKB_Q6_01	0.183673	0.44128	16.3265	0.0377644	0.198542	3.62538	0.00059604
V$NFMUE1_Q6	0	0	0	0.00755287	0.0866439	0.755287	NA
V$NFY_01	0.346939	0.693752	24.4898	0.300604	0.690523	20.3927	0.346798
V$NFY_C	0.387755	0.701674	28.5714	0.373112	0.742936	26.1329	0.465051
V$NFY_Q6	0.346939	0.693752	24.4898	0.261329	0.612267	19.0332	0.202362
V$NFY_Q6_01	0.183673	0.44128	16.3265	0.188822	0.506235	14.8036	0.558842
V$NGFIC_01	0.326531	0.987162	18.3673	0.326284	0.785191	20.3927	0.507316
V$NKX22_01	0	0	0	0.00755287	0.0866439	0.755287	NA
V$NKX25_01	0.979592	1.24983	53.0612	0.749245	1.02788	47.1299	0.083487
V$NKX25_02	47.2041	27.5635	93.8776	32.4577	25.8459	94.1088	0.000155889
V$NKX25_Q5	0.0816327	0.276642	8.16327	0.0589124	0.248147	5.58912	0.344846
V$NKX3A_01	0.0204082	0.142857	2.04082	0.0135952	0.115891	1.35952	0.512662
V$NKX61_01	0	0	0	0.00755287	0.0866439	0.755287	NA
V$NKX62_Q2	0.734694	1.11384	46.9388	0.397281	0.857921	26.1329	0.0136578
V$NMYC_01	0.0612245	0.242226	6.12245	0.0634441	0.273199	5.58912	0.590809
V$NRF1_Q6	0	0	0	0.0392749	0.202028	3.77644	NA
V$NRF2_01	0.0816327	0.276642	8.16327	0.0740181	0.284158	6.79758	0.496465
V$NRF2_Q4	1.02041	1.28273	57.1429	0.765861	1.11699	43.9577	0.0784089
V$NRSE_B	0	0	0	0.00302115	0.0549234	0.302115	NA
V$NRSF_01	0	0	0	0	0	0	NA
V$NRSF_Q4	0	0	0	0.00151057	0.0388661	0.151057	NA
V$OCT1_01	0.142857	0.408248	12.2449	0.120846	0.404835	10.1208	0.390689
V$OCT1_02	1.55102	1.59506	71.4286	1.15861	1.62913	53.4743	0.0639294
V$OCT1_03	2.53061	2.96579	71.4286	1.56949	2.18795	56.3444	0.00466563
V$OCT1_04	0.142857	0.408248	12.2449	0.208459	0.546246	15.861	0.831045
V$OCT1_05	0.0612245	0.316765	4.08163	0.0468278	0.238339	4.07855	0.41405
V$OCT1_06	0.408163	0.674486	32.6531	0.496979	0.889928	32.6284	0.772239
V$OCT1_07	0.142857	0.408248	12.2449	0.0981873	0.340458	8.76133	0.239326
V$OCT1_B	0.0408163	0.199915	4.08163	0.0845921	0.318997	7.40181	0.895094
V$OCT1_Q5_01	0.183673	0.44128	16.3265	0.172205	0.45421	14.5015	0.47138
V$OCT1_Q6	0.306122	0.584668	24.4898	0.249245	0.57412	19.7885	0.279307
V$OCT4_01	0.102041	0.305839	10.2041	0.0664653	0.272478	6.19335	0.250748
V$OCT4_02	2.77551	2.36525	81.6327	1.79607	2.35999	59.8187	0.00545938
V$OCT_C	0.346939	0.693752	24.4898	0.265861	0.616476	20.2417	0.214794
V$OCT_Q6	0.408163	0.839602	26.5306	0.416918	0.790383	27.4924	0.548287
V$OLF1_01	0.0204082	0.142857	2.04082	0.0256798	0.176379	2.26586	0.685004
V$OSF2_Q6	0.122449	0.331201	12.2449	0.092145	0.323977	8.1571	0.320584
V$OTX_Q1	0.367347	0.63554	30.6122	0.166163	0.479097	13.8973	0.0117675
V$P300_01	3.02041	2.83938	85.7143	2.82477	2.69467	79.003	0.315297
V$P53_01	0.102041	0.305839	10.2041	0.101208	0.339571	8.91239	0.550503
V$P53_02	0.0408163	0.199915	4.08163	0.119335	0.359804	10.8761	0.975065
V$P53_DECAMER_Q2	0.183673	0.39123	18.3673	0.280967	0.586974	22.0544	0.904868
V$PADS_C	0.0612245	0.242226	6.12245	0.0347432	0.191344	3.32326	0.266807
V$PAX1_B	0	0	0	0	0	0	NA
V$PAX2_01	2.46939	2.06258	81.6327	1.96073	2.07681	69.0332	0.057335
V$PAX2_02	9.10204	5.96603	91.8367	6.08157	5.38862	87.4622	0.000292565
V$PAX3_01	0	0	0	0.00302115	0.0549234	0.302115	NA
V$PAX3_B	0.265306	0.604687	20.4082	0.176737	0.473698	14.1994	0.14103
V$PAX4_01	12.3061	7.97967	91.8367	11.7372	8.94277	92.4471	0.330904
V$PAX4_02	3.53061	3.36094	79.5918	2.16616	2.93544	63.7462	0.00282966
V$PAX4_03	16.7959	10.7858	93.8776	16.9698	13.5439	93.3535	0.529729
V$PAX4_04	0.142857	0.353553	14.2857	0.107251	0.350891	9.81873	0.291317
V$PAX5_01	0.0408163	0.199915	4.08163	0.0619335	0.276297	5.28701	0.772909
V$PAX5_02	2.06122	2.7944	61.2245	2.41843	2.9358	69.9396	0.798779
V$PAX6_01	0.918367	1.11499	51.0204	0.60423	0.951397	40.1813	0.0234281
V$PAX6_Q2	0.0204082	0.142857	2.04082	0.00906344	0.122663	0.60423	0.300983
V$PAX8_01	2.73469	2.3343	77.551	2.44411	2.51934	75.8308	0.2219
V$PAX8_B	5.40816	4.26672	89.7959	5.34139	4.66241	87.1601	0.458517
V$PAX9_B	0	0	0	0	0	0	NA
V$PAX_Q6	0.612245	0.730762	46.9388	0.425982	0.7951	29.1541	0.0744022
V$PBX1_01	0.0204082	0.142857	2.04082	0.0589124	0.254171	5.43807	0.933726
V$PBX1_02	0.0204082	0.142857	2.04082	0.0468278	0.231904	4.22961	0.879279
V$PBX1_03	0.0612245	0.242226	6.12245	0.0740181	0.299705	6.49547	0.677747
V$PBX_Q3	0.0612245	0.242226	6.12245	0.070997	0.262834	6.94864	0.682689
V$PEA3_Q6	0.959184	1.04002	57.1429	1.06949	1.36899	54.3807	0.720153
V$PEBP_Q6	0.142857	0.353553	14.2857	0.117825	0.366547	10.2719	0.373519
V$PIT1_Q6	0.0408163	0.199915	4.08163	0.0271903	0.162761	2.71903	0.406913
V$PITX2_Q2	0.0408163	0.199915	4.08163	0.0392749	0.202028	3.77644	0.5793
V$PLZF_02	1.61224	1.89095	61.2245	0.975831	1.42573	49.0937	0.00422502
V$POLY_C	0	0	0	0.00151057	0.0388661	0.151057	NA
V$POU1F1_Q6	0.0816327	0.343798	6.12245	0.0453172	0.215302	4.38066	0.210475
V$POU3F2_01	2.79592	2.76119	79.5918	1.91994	2.57615	60.2719	0.0174029
V$POU3F2_02	0.897959	1.38812	48.9796	0.65861	1.07146	38.2175	0.0861165
V$POU6F1_01	0	0	0	0.00302115	0.0549234	0.302115	NA
V$PPARA_01	0.244898	0.630166	14.2857	0.359517	0.644346	28.3988	0.913018
V$PPARA_02	0.510204	0.892619	32.6531	0.793051	1.2857	38.5196	0.950909
V$PPARG_01	0	0	0	0.00151057	0.0388661	0.151057	NA
V$PPARG_02	0	0	0	0	0	0	NA
V$PPARG_03	0.122449	0.331201	12.2449	0.137462	0.386009	12.3867	0.657162
V$PPAR_DR1_Q2	0.0816327	0.343798	6.12245	0.0755287	0.281082	7.0997	0.511038
V$PR_01	0	0	0	0	0	0	NA
V$PR_02	0.0204082	0.142857	2.04082	0.00302115	0.0549234	0.302115	0.193082
V$PR_Q2	0	0	0	0	0	0	NA
V$PTF1BETA_Q6	0	0	0	0.010574	0.102362	1.0574	NA
V$PU1_Q6	2.4898	2.2091	75.5102	2.01662	2.09416	72.6586	0.0736713
V$PXR_Q2	0	0	0	0	0	0	NA
V$RBPJK_01	0.0816327	0.276642	8.16327	0.0226586	0.148925	2.26586	0.0357632
V$RBPJK_Q4	0.0408163	0.199915	4.08163	0.0181269	0.133511	1.81269	0.25027
V$RFX1_01	0.387755	0.606092	32.6531	0.358006	0.708872	25.8308	0.409126
V$RFX1_02	1.53061	1.6215	73.4694	1.20846	1.46736	59.3656	0.0830308
V$RFX_Q6	1.18367	1.26941	61.2245	1.07704	1.42332	54.6828	0.312773
V$ROAZ_01	0	0	0	0	0	0	NA
V$RORA1_01	0.0408163	0.199915	4.08163	0.0226586	0.148925	2.26586	0.329669
V$RORA2_01	0	0	0	0.0694864	0.277234	6.34441	NA
V$RORA_Q4	0	0	0	0.00302115	0.0549234	0.302115	NA
V$RP58_01	0	0	0	0.00151057	0.0388661	0.151057	NA
V$RREB1_01	0	0	0	0	0	0	NA
V$RSRFC4_01	0	0	0	0.00906344	0.0948414	0.906344	NA
V$RSRFC4_Q2	0	0	0	0.00755287	0.0866439	0.755287	NA
V$RUSH1A_02	1.46939	1.93759	65.3061	1.10423	1.46146	54.2296	0.0623458
V$R_01	0	0	0	0.00302115	0.0549234	0.302115	NA
V$S8_01	0.346939	0.830437	20.4082	0.161631	0.518501	12.3867	0.0304797
V$SEF1_C	0	0	0	0	0	0	NA
V$SF1_Q6	0.102041	0.305839	10.2041	0.0951662	0.332334	8.45921	0.49872
V$SF1_Q6_01	0.0204082	0.142857	2.04082	0.0226586	0.158759	2.1148	0.661148
V$SMAD3_Q6	0.142857	0.408248	12.2449	0.13142	0.399634	11.0272	0.468102
V$SMAD4_Q6	0.857143	1.08012	51.0204	0.885196	1.37366	45.6193	0.556098
V$SMAD_Q6	1.44898	2.12192	59.1837	1.12689	1.54574	53.0211	0.0988506
V$SMAD_Q6_01	0.734694	1.23787	40.8163	0.60423	1.02636	35.8006	0.213991
V$SOX10_Q6	0.510204	0.739438	38.7755	0.347432	0.687131	25.3776	0.0756435
V$SOX5_01	0.306122	0.619277	24.4898	0.167674	0.486409	13.2931	0.0531188
V$SOX9_B1	0.387755	0.671327	30.6122	0.231118	0.555047	18.2779	0.0500594
V$SOX_Q6	0.632653	1.03469	36.7347	0.569486	0.920685	36.5559	0.339208
V$SP1_01	0.367347	0.698029	26.5306	0.750755	1.21256	40.6344	0.994546
V$SP1_Q2_01	1	1.67083	46.9388	0.912387	1.60884	40.7855	0.351208
V$SP1_Q4_01	0.877551	1.4235	40.8163	0.900302	1.57102	41.8429	0.531538
V$SP1_Q6	0.77551	1.24608	38.7755	0.820242	1.41721	40.7855	0.581997
V$SP1_Q6_01	0.959184	1.51326	46.9388	0.969789	1.67359	42.9003	0.50893
V$SP3_Q3	0.877551	1.6283	42.8571	1.03172	1.57723	46.6767	0.751204
V$SPZ1_01	0.77551	1.61071	40.8163	0.793051	1.40813	40.1813	0.525097
V$SREBP1_01	0.204082	0.455503	18.3673	0.154079	0.433618	12.5378	0.260326
V$SREBP1_02	0.489796	0.739438	36.7347	0.492447	0.915047	31.571	0.517352
V$SREBP1_Q6	1.46939	2.12232	57.1429	1.54079	1.95114	60.2719	0.597249
V$SREBP_Q3	1.71429	1.87083	67.3469	1.74169	2.03109	65.5589	0.537072
V$SRF_01	0.0408163	0.199915	4.08163	0.0135952	0.115891	1.35952	0.172012
V$SRF_C	0.0408163	0.199915	4.08163	0.0196375	0.138856	1.96375	0.276801
V$SRF_Q4	0.0204082	0.142857	2.04082	0.00453172	0.0672161	0.453172	0.248928
V$SRF_Q5_01	0.0204082	0.142857	2.04082	0.00453172	0.0672161	0.453172	0.248928
V$SRF_Q5_02	0.0612245	0.242226	6.12245	0.021148	0.143987	2.1148	0.105595
V$SRF_Q6	0.0204082	0.142857	2.04082	0.00755287	0.0866439	0.755287	0.349498
V$SRY_01	8.02041	5.32091	91.8367	5.09668	4.97525	86.2538	0.00019511
V$SRY_02	3.16327	2.74884	89.7959	2.36103	2.7084	72.6586	0.0307393
V$STAF_01	0.0204082	0.142857	2.04082	0.0362538	0.187062	3.62538	0.837515
V$STAF_02	0.0408163	0.199915	4.08163	0.0271903	0.171804	2.56798	0.400796
V$STAT1_01	0.0612245	0.242226	6.12245	0.0377644	0.19077	3.77644	0.302663
V$STAT1_02	0	0	0	0	0	0	NA
V$STAT1_03	0	0	0	0	0	0	NA
V$STAT3_01	0.306122	0.619277	24.4898	0.219033	0.503002	18.8822	0.156886
V$STAT3_02	0	0	0	0	0	0	NA
V$STAT4_01	0	0	0	0	0	0	NA
V$STAT5A_01	0.0816327	0.276642	8.16327	0.0528701	0.243368	4.83384	0.285822
V$STAT5A_02	0.734694	1.05624	40.8163	0.548338	0.912141	35.9517	0.104168
V$STAT5A_03	0	0	0	0	0	0	NA
V$STAT5A_04	0	0	0	0	0	0	NA
V$STAT5B_01	0.0612245	0.242226	6.12245	0.0468278	0.225286	4.38066	0.416175
V$STAT6_01	0	0	0	0	0	0	NA
V$STAT6_02	0	0	0	0	0	0	NA
V$STAT_01	0.306122	0.741734	18.3673	0.234139	0.51411	19.7885	0.213366
V$STAT_Q6	0.285714	0.456435	28.5714	0.293051	0.611474	22.3565	0.562212
V$STRA13_01	0.0204082	0.142857	2.04082	0.00755287	0.0866439	0.755287	0.349498
V$SZF11_01	0.0408163	0.199915	4.08163	0.0468278	0.21143	4.68278	0.680681
V$T3R_01	0	0	0	0.00755287	0.0866439	0.755287	NA
V$T3R_Q6	0	0	0	0	0	0	NA
V$TAACC_B	0	0	0	0	0	0	NA
V$TAL1ALPHAE47_01	1.81633	2.18588	67.3469	1.8565	2.19109	65.71	0.547645
V$TAL1BETAE47_01	0.795918	1.17224	46.9388	0.960725	1.33779	48.6405	0.812255
V$TAL1BETAITF2_01	1.02041	1.58758	51.0204	0.971299	1.36104	49.0937	0.409653
V$TAL1_Q6	1.59184	1.68224	75.5102	2	2.43835	65.2568	0.884537
V$TATA_01	1.16327	1.24745	63.2653	0.773414	1.2139	41.8429	0.0238921
V$TATA_C	1.77551	1.72319	67.3469	1.23263	1.77654	53.7764	0.028672
V$TAXCREB_01	0.204082	0.455503	18.3673	0.167674	0.447532	13.8973	0.332548
V$TAXCREB_02	0.204082	0.499149	16.3265	0.149547	0.422862	12.6888	0.235485
V$TBP_01	2.10204	2.13351	73.4694	1.25227	1.71532	54.3807	0.00177515
V$TBP_Q6	1.79592	1.56764	73.4694	1.24773	1.70935	53.6254	0.0221102
V$TBX5_01	0.102041	0.367701	8.16327	0.0664653	0.261138	6.34441	0.251413
V$TBX5_02	0.163265	0.425585	14.2857	0.172205	0.45421	14.3505	0.594063
V$TBX5_Q5	5.71429	5.18009	89.7959	5.4713	4.8914	86.4048	0.366157
V$TCF11MAFG_01	0.122449	0.331201	12.2449	0.10423	0.338655	9.36556	0.414951
V$TCF11_01	2.36735	1.8896	83.6735	1.75076	1.82265	67.3716	0.0159395
V$TCF4_Q5	0.163265	0.514253	12.2449	0.102719	0.345744	9.06344	0.172141
V$TEF1_Q6	0.122449	0.331201	12.2449	0.134441	0.387073	11.7825	0.635917
V$TEF_Q6	0.0408163	0.199915	4.08163	0.060423	0.268303	5.43807	0.769908
V$TEL2_Q6	0.714286	0.816497	51.0204	0.667674	0.995366	41.5408	0.389408
V$TFE_Q6	0.163265	0.425585	14.2857	0.122356	0.371221	10.7251	0.279366
V$TFIIA_Q6	0.0612245	0.316765	4.08163	0.0845921	0.304437	7.85498	0.764649
V$TFIII_Q6	0.285714	0.707107	18.3673	0.306647	0.705233	20.997	0.596017
V$TGIF_01	0.244898	0.59619	18.3673	0.119335	0.346961	11.1782	0.0268476
V$TITF1_Q3	2.61224	2.25293	79.5918	1.88218	2.17147	66.4653	0.0176069
V$TST1_01	2.97959	3.05839	77.551	2.02719	2.51155	63.5952	0.0102719
V$TTF1_Q6	3.14286	2.43242	81.6327	2.90181	2.89415	75.2266	0.28762
V$UF1H3BETA_Q6	0.0204082	0.142857	2.04082	0.00755287	0.0866439	0.755287	0.349498
V$USF2_Q6	0.0612245	0.242226	6.12245	0.0694864	0.282638	6.19335	0.648253
V$USF_01	0.265306	0.446071	26.5306	0.140483	0.411512	11.7825	0.0410823
V$USF_02	0.346939	0.560915	30.6122	0.240181	0.545663	19.0332	0.121711
V$USF_C	0.326531	0.554818	28.5714	0.299094	0.656377	20.997	0.412853
V$USF_Q6	0.183673	0.44128	16.3265	0.1571	0.462941	12.9909	0.376218
V$USF_Q6_01	0.183673	0.39123	18.3673	0.226586	0.550082	17.3716	0.738084
V$VBP_01	0	0	0	0.021148	0.154136	1.96375	NA
V$VDR_Q3	0.734694	1.52446	34.6939	0.71148	1.32467	34.7432	0.452127
V$VDR_Q6	0	0	0	0	0	0	NA
V$VJUN_01	0.0204082	0.142857	2.04082	0.00302115	0.0549234	0.302115	0.193082
V$VMAF_01	0.489796	0.680761	38.7755	0.629909	1.07392	37.4622	0.833544
V$VMYB_01	2.32653	2.80169	69.3878	2.03625	2.13079	72.8097	0.191645
V$VMYB_02	1.34694	1.87695	55.102	1.13142	1.38479	56.9486	0.165342
V$WHN_B	0.0204082	0.142857	2.04082	0.0256798	0.158298	2.56798	0.727884
V$WT1_Q6	0.857143	1.91485	36.7347	0.732628	1.41083	35.3474	0.281954
V$XBP1_01	0.0204082	0.142857	2.04082	0.00755287	0.0866439	0.755287	0.349498
V$XFD1_01	0.77551	1.06586	44.898	0.587613	0.98123	37.4622	0.116877
V$XFD2_01	0.142857	0.408248	12.2449	0.0966767	0.334168	8.45921	0.230199
V$XFD3_01	0.632653	0.88256	38.7755	0.445619	0.747707	32.0242	0.0640532
V$XPF1_Q6	0.0612245	0.242226	6.12245	0.0362538	0.202593	3.32326	0.288368
V$XVENT1_01	10.4082	6.76978	91.8367	6.94864	6.54419	87.9154	0.000547272
V$YY1_01	0.673469	0.944011	42.8571	0.632931	0.936568	41.0876	0.401798
V$YY1_02	0.77551	0.918906	48.9796	0.874622	1.25591	47.8852	0.715687
V$YY1_Q6	0.734694	0.95253	44.898	0.747734	1.07571	43.9577	0.544976
V$YY1_Q6_02	0.877551	1.03345	51.0204	0.91994	1.21311	49.5468	0.605641
V$ZBRK1_01	0	0	0	0.00302115	0.0549234	0.302115	NA
V$ZEC_01	0	0	0	0	0	0	NA
V$ZF5_01	5.22449	7.1422	77.551	5.3006	6.9749	79.003	0.508551
V$ZF5_B	2.59184	3.10858	73.4694	2.41088	3.47288	66.0121	0.347687
V$ZIC1_01	3.89796	3.5954	83.6735	4	4.54096	80.2115	0.551511
V$ZIC2_01	4.55102	4.29661	83.6735	4.26888	4.47047	82.3263	0.330967
V$ZIC3_01	2.91837	4.02511	79.5918	2.57855	3.37729	67.8248	0.249784
V$ZID_01	0	0	0	0.0166163	0.127925	1.66163	NA
V$ZNF219_01	0	0	0	0.00453172	0.0672161	0.453172	NA
V$ZTA_Q2	0	0	0	0.0120846	0.109346	1.20846	NA
