# Supplementary material for: Phosphatidylinositol 3-kinase signaling in proliferating cells maintains an anti-apoptotic transcriptional program mediated by inhibition of FOXO and non-canonical activation of NFκB transcription factors
Source: BMC Cell Biol. 2008 Jan 28;9:6. doi: 10.1186/1471-2121-9-6 (PMC2268685; doi:10.1186/1471-2121-9-6)
Supplement: Additional file 4 — Predicted FOXO and NFκB binding sites in the genes that were either up- or down-regulated after PI 3-kinase inhibition [file 1471-2121-9-6-S4.xls]

## Sheet: 4a
Additional file 4a - Predicted FOXO binding sites in the genes that were up-regulated after 2 and 4 hours of PI 3-kinase inhibition
The predicted forkhead binding sites are indicated by the most 5' nucleotide. Shown is the sequence for each predicted site that was a match to the matrix. Primer positions are indicated by the most 5’ nucleotide of the forward primer; all amplicons were 50-60 bp.
Gene	Position of site	TRANSFAC matrix	TRANSFAC version	Matched sequence	Primer position	Forward primer	Reverse primer
APOLD1	-37	V$HFH8_01	11.1	tccagAAACAgcc	-295	CCCACTGGGAGAATGACAACA	CACAGGCTCTTCCCTAACTTGAAA
	-274	V$FOXO3_01	11.1	cacTTGTTtcaagt
	-383	V$HFH8_01	11.1	tcaagAAACActa
ATROGIN-1	-31	V$HFH8_01	11.1	gggatAAATActg	-145	AGGCGCCTCGGAAAACA	CCGGAGGCCACGTGG
	-118	V$FOXO4_01	8.4	atAAACAaagc
	-119	V$FOXO1_01	8.4	catAAACAaa
	-119	V$FOXO1_01	11.1	catAAACAaa
	-120	V$HFH1_01	11.1	ccaTAAACaaag
	-121	V$FOXO3_01	11.1	cccataAACAAagc
	-121	V$FOXO1_02	11.1	cccatAAACAaagc
	-121	V$HFH8_01	11.1	cccatAAACAaag	-160	GGGAGCGTGAGCCGC	TTTGTTTATGGGCTCGGCTT
	-124	V$FOXJ2_01	11.1	gagcccatAAACAaagcc
	-136	V$FOXO1_01	8.4	ggaAAACAag
	-136	V$FOXO1_01	11.1	ggaAAACAag
	-138	V$FOXO3_01	11.1	tcggaaAACAAgcc
	-138	V$FOXO1_02	11.1	tcggaAAACAagcc
	-1372	V$FOXO1_01	11.1	ttTGTTTggg
	-1374	V$FOXO3_01	11.1	catTTGTTtgggac
	-2548	V$FOXO1_01	11.1	gacAAACAct	-2574	AAGGAACAGAAAGCGGAAGGA	ATCTTAGGAAGCCTCAGTGTTTGTC
	-2549	V$HFH1_01	11.1	agaCAAACactg
	-2550	V$HFH3_01	8.4	gagacAAACActg
	-2550	V$HFH8_01	11.1	gagacAAACActg
	-2553	V$FOXJ2_01	8.4	ctagagacAAACActgag
	-2553	V$FOXJ2_01	11.1	ctagagacAAACActgag
	-2586	V$FOXO1_01	11.1	ttTGTTTgtt
	-2587	V$HFH3_01	8.4	gttTGTTTgtttt
	-2587	V$HFH1_01	11.1	gtttGTTTGttt
	-2587	V$HFH8_01	11.1	gttTGTTTgtttt
	-2588	V$FOXO3_01	11.1	tgtTTGTTtgtttt
	-2589	V$FOXJ2_01	8.4	ctgttTGTTTgttttaag
	-2589	V$FOXJ2_01	11.1	ctgttTGTTTgttttaag
BCL6	-337	V$HFH8_01	11.1	tgaTGTTTatttt
	-339	V$FOXJ2_01	11.1	tgtgaTGTTTattttatt
	-425	V$HFH8_01	11.1	taaatAAAAAtaa
	-428	V$FOXJ2_01	11.1	tcctaaatAAAAAtaaag
	-837	V$FOXO1_01	11.1	aagAAACAaa	-1126	TCTGTGATACTGGCACGGCA	AAGAGATCAGCCGGAGGGA
	-838	V$HFH1_01	11.1	aaaGAAACaaac
	-839	V$FOXO3_01	11.1	gaaagaAACAAacc
	-839	V$FOXO1_02	11.1	gaaagAAACAaacc
	-839	V$HFH8_01	11.1	gaaagAAACAaac
	-842	V$FOXJ2_01	11.1	ctggaaagAAACAaacca
	-881	V$FOXO1_02	11.1	agagtCAACAataa
	-991	V$HFH1_01	11.1	acaCAAACaggt
	-992	V$HFH3_01	8.4	aacacAAACAggt
	-992	V$HFH8_01	11.1	aacacAAACAggt
	-995	V$FOXJ2_01	8.4	caaaacacAAACAggtat
	-995	V$FOXJ2_01	11.1	caaaacacAAACAggtat
	-1419	V$FOXO1_01	11.1	aagAAACAag
	-1420	V$HFH1_01	11.1	aaaGAAACaaga
	-1421	V$FOXO3_01	11.1	aaaagaAACAAgag
	-1421	V$FOXO1_02	11.1	aaaagAAACAagag
	-1421	V$HFH8_01	11.1	aaaagAAACAaga
	-1424	V$FOXJ2_01	11.1	cataaaagAAACAagagt
BTG1	-213	V$FOXO1_01	8.4	ttTGTTTaca	-254	CGA CAC AAG CAA CTG GGT CTC	GAAGGGAGGCAGGCAGATG
	-213	V$FOXO1_01	11.1	ttTGTTTaca
	-214	V$HFH8_01	11.1	attTGTTTacaag
	-215	V$FOXO4_01	8.4	tattTGTTTac
	-215	V$FOXO3_01	11.1	tatTTGTTtacaag
	-215	V$FOXO1_02	11.1	tattTGTTTacaag
	-218	V$HFH3_01	8.4	gttTATTTgttta
	-220	V$FOXJ2_01	8.4	gggttTATTTgtttacaa
	-220	V$FOXJ2_01	11.1	gggttTATTTgtttacaa
	-222	V$HFH1_01	11.1	ccggGTTTAttt
	-496	V$FOXO4_01	8.4	gtAAACAcgga
	-497	V$FOXO1_01	8.4	tgtAAACAcg
	-497	V$FOXO1_01	11.1	tgtAAACAcg
	-498	V$HFH1_01	11.1	atgTAAACacgg
	-499	V$FOXO3_01	11.1	gatgtaAACACgga
	-499	V$FOXO1_02	11.1	gatgtAAACAcgga
	-499	V$HFH8_01	11.1	gatgtAAACAcgg
	-1130	V$FOXO1_01	8.4	gtTGTTTttt	-1291	GAGTTCAACTTCTGCCTCCTGTTT	GAAGGGAGGCAGGCAGATG
	-1130	V$FOXO1_01	11.1	gtTGTTTttt
	-1131	V$HFH1_01	11.1	ggttGTTTTttt
	-1131	V$HFH8_01	11.1	ggtTGTTTttttt
	-1132	V$FOXO4_01	8.4	aggtTGTTTtt
	-1132	V$FOXO3_01	11.1	aggTTGTTtttttt
	-1132	V$FOXO1_02	11.1	aggtTGTTTttttt
	-1276	V$FOXO3_01	11.1	ctcCTGTTtgcttt
	-1276	V$FOXO1_02	11.1	ctccTGTTTgcttt
	-1313	V$HFH3_01	8.4	ggaTATTTatttc
	-1313	V$HFH8_01	11.1	ggaTATTTatttc
	-1315	V$FOXJ2_01	8.4	cgggaTATTTatttccat
	-1315	V$FOXJ2_01	11.1	cgggaTATTTatttccat
	-1889	V$FOXO3_01	11.1	attTTGTTgattta
	-2806	V$FOXO1_01	11.1	ttTGTTTtga
	-2808	V$FOXO3_01	11.1	aatTTGTTttgaca
C1orf183	-2294	V$FOXO1_01	8.4	aaTGTTTact
	-2294	V$FOXO1_01	11.1	aaTGTTTact
	-2295	V$HFH1_01	11.1	aaatGTTTActc
	-2295	V$HFH8_01	11.1	aaaTGTTTactca
	-2296	V$FOXO4_01	8.4	caaaTGTTTac
	-2296	V$FOXO3_01	11.1	caaATGTTtactca
	-2296	V$FOXO1_02	11.1	caaaTGTTTactca
C1orf63	-2192	V$FOXO1_02	11.1	gtaaTGTTTcccac
CCNG2	-158	V$FOXO4_01	8.4	aaAAACAaggg	-243	TTT TTT AAA GTC CGT GGA GGA	GCA CGT GAC TCC CCG C
	-159	V$FOXO1_01	8.4	caaAAACAag
	-160	V$HFH1_01	11.1	acaAAAACaagg
	-161	V$FOXO1_02	11.1	aacaaAAACAaggg
	-161	V$HFH8_01	11.1	aacaaAAACAagg
	-165	V$FOXO1_01	11.1	tctTAACAaa
	-167	V$FOXO3_01	11.1	actcttAACAAaaa
	-469	V$FOXO1_01	11.1	acaAAACAaa
	-473	V$FOXO4_01	8.4	gaAAACAaaac
	-474	V$FOXO1_01	8.4	cgaAAACAaa
	-476	V$FOXO3_01	11.1	agcgaaAACAAaac
	-476	V$FOXO1_02	11.1	agcgaAAACAaaac
	-483	V$FOXO1_01	11.1	tcaAAACAgc
	-1149	V$HFH8_01	11.1	aagTTTTTattga
	-1151	V$FOXJ2_01	11.1	ctaagTTTTTattgaaaa
	-1428	V$FOXO1_01	11.1	agtAAACAaa
	-1430	V$FOXO3_01	11.1	agagtaAACAAata
	-1430	V$FOXO1_02	11.1	agagtAAACAaata
	-1533	V$FOXO1_01	11.1	agaAAACAca
	-1535	V$FOXO1_02	11.1	acagaAAACAcata
	-2822	V$HFH8_01	11.1	ttcatAAATAaca
CTGF	-146	V$HFH3_01	8.4	cccTGTTTgtgta
	-146	V$HFH1_01	11.1	ccctGTTTGtgt
	-146	V$HFH8_01	11.1	cccTGTTTgtgta
	-148	V$FOXJ2_01	8.4	gtcccTGTTTgtgtagga
	-148	V$FOXJ2_01	11.1	gtcccTGTTTgtgtagga
	-945	V$FOXO1_01	8.4	tgTGTTTaaa	-968	TGC ACT CAT TTC TCA AAG ACC CT	ACC TAG GAG CAT TTA AAC ACA GCT TC
	-945	V$FOXO1_01	11.1	tgTGTTTaaa
	-946	V$HFH1_01	11.1	ctgtGTTTAaat
	-947	V$FOXO4_01	8.4	gctgTGTTTaa
	-947	V$FOXO1_02	11.1	gctgTGTTTaaatg
	-1362	V$FOXO4_01	8.4	ctAAACAacat	-1383	GGG AAC TGG AGG TAT TAA CAA AAA AG	CATTTGGAATCTATGTTGTTTAGTGGC
	-1363	V$FOXO1_01	8.4	actAAACAac
	-1363	V$FOXO1_01	11.1	actAAACAac
	-1364	V$HFH1_01	11.1	cacTAAACaaca
	-1365	V$FOXO3_01	11.1	ccactaAACAAcat
	-1365	V$FOXO1_02	11.1	ccactAAACAacat
	-1594	V$FOXO1_01	11.1	gcTGTTTtca
	-1596	V$FOXO1_02	11.1	aggcTGTTTtcaaa
	-1883	V$FOXO3_01	11.1	tccTTCTTtaaata
	-2861	V$FOXO1_01	11.1	taaAAACAta	-2941	CAAGAATTCAGATCCCATGGC	GGAAAGGCTGATACTCCATCCA
	-2862	V$HFH1_01	11.1	ataAAAACatac
	-2863	V$HFH8_01	11.1	aataaAAACAtac
	-2866	V$FOXJ2_01	11.1	cacaataaAAACAtactt
	-2982	V$HFH1_01	11.1	acaCAAACattt
	-2983	V$HFH3_01	8.4	cacacAAACAttt
	-2983	V$HFH8_01	11.1	cacacAAACAttt
	-2986	V$FOXJ2_01	8.4	gcacacacAAACAtttgc
	-2986	V$FOXJ2_01	11.1	gcacacacAAACAtttgc
DDIT3 / CHOP	-1544	V$FOXO1_01	11.1	tcTGTTTtca	-1973	CCCCTTCCAAAGCCACAGT	TCCCGGACCTGGCATTC
	-1546	V$FOXO1_02	11.1	cctcTGTTTtcaag
	-1606	V$HFH1_01	11.1	actTAAACtctg
	-1830	V$FOXO1_02	11.1	caggtCAACAtgtc
	-2069	V$FOXO1_01	11.1	aacAAACAcc
	-2071	V$HFH8_01	11.1	agaacAAACAccc
	-2074	V$FOXJ2_01	11.1	aagagaacAAACAcccca
	-2075	V$FOXO3_01	11.1	caagagAACAAaca
IRF7	-63	V$FOXO1_01	8.4	acTGTTTagg	-163	AGCTGAGAACCGGACGGG	GAAACCTAAACAGTGGCGCTTC
	-63	V$FOXO1_01	11.1	acTGTTTagg
	-64	V$HFH1_01	11.1	cactGTTTAggt
	-64	V$HFH8_01	11.1	cacTGTTTaggtt
	-65	V$FOXO4_01	8.4	ccacTGTTTag
	-65	V$FOXO3_01	11.1	ccaCTGTTtaggtt
	-65	V$FOXO1_02	11.1	ccacTGTTTaggtt
KIF1B	-673	V$FOXO1_01	11.1	gaTGTTTtcc	-673	GATGTTTTCCGACGGACAATG	GATCAACATGGGAGGCGC
	-1490	V$FOXO3_01	11.1	tgcTTGTTtcatta	-1607	TTGACATCGTGCCACTGAGC	TGAGACAGAGTTTTACTCTCGCCC
KLF10	-187	V$FOXO3_01	11.1	ggaTTGTGtacacg	-211	AGGGCAGAGGGAACACGC	AGCTGGTGTCAGTGGAGCG
	-187	V$FOXO1_02	11.1	ggatTGTGTacacg	-2516	TGGAGGCTGACTGGATAGCTC	TTGCCAGGATATGAAAGGCC
KLF6	-887	V$FOXO4_01	8.4	atAAACAcgtt	-947	CACGTTCATGGGAAAACCTAGC	GGCGATCTTAGCCCTCACC
	-888	V$FOXO1_01	8.4	gatAAACAcg
	-888	V$FOXO1_01	11.1	gatAAACAcg
	-889	V$HFH1_01	11.1	agaTAAACacgt
	-890	V$HFH3_01	8.4	aagatAAACAcgt
	-890	V$FOXO3_01	11.1	aagataAACACgtt
	-890	V$FOXO1_02	11.1	aagatAAACAcgtt
	-890	V$HFH8_01	11.1	aagatAAACAcgt
	-893	V$FOXJ2_01	8.4	tacaagatAAACAcgttt
	-893	V$FOXJ2_01	11.1	tacaagatAAACAcgttt
	-929	V$FOXO3_01	11.1	tagCTGTTaacctt
	-929	V$FOXO1_02	11.1	tagcTGTTAacctt
	-955	V$FOXO1_01	8.4	atTGTTTaca
	-955	V$FOXO1_01	11.1	atTGTTTaca
	-956	V$HFH1_01	11.1	aattGTTTAcac
	-956	V$HFH8_01	11.1	aatTGTTTacacg
	-957	V$FOXO4_01	8.4	aaatTGTTTac
	-957	V$FOXO3_01	11.1	aaaTTGTTtacacg
	-957	V$FOXO1_02	11.1	aaatTGTTTacacg
	-1592	V$FOXO1_02	11.1	ctccTGCTTactta
	-1861	V$HFH1_01	11.1	aaaTAAACtata
KLHL24	-14	V$FOXO3_01	11.1	cacATGTTtccttt	-211	GGTGTTTTTGAGTCAGCAGCC	GGTGCCCAAGAGGACGAGA
	-14	V$FOXO1_02	11.1	cacaTGTTTccttt
	-34	V$FOXO1_01	11.1	agTGTTTtgg
MYLIP	-2423	V$FOXO1_01	8.4	ttTGTTTatt	-2390	TTTTCCCGTTCTACTCATTTCCA	AAACTCATAGAATCAATGGGACCAG
	-2423	V$FOXO1_01	11.1	ttTGTTTatt
	-2424	V$HFH1_01	11.1	ttttGTTTAttt
	-2424	V$HFH8_01	11.1	tttTGTTTatttt
	-2425	V$FOXO4_01	8.4	ttttTGTTTat
	-2425	V$FOXO3_01	11.1	tttTTGTTtatttt
	-2425	V$FOXO1_02	11.1	ttttTGTTTatttt
	-2426	V$FOXJ2_01	8.4	attttTGTTTattttttt
	-2426	V$FOXJ2_01	11.1	attttTGTTTattttttt
	-2428	V$HFH3_01	8.4	ttaTTTTTgttta
	-2445	V$FOXJ2_01	11.1	ttgggTGTTTgcttgttt
PCMTD1	-37	V$FOXO1_01	8.4	ccTGTTTatt	-150	AAGAAGGAGTTTAACACTATGCTGGAG	ACCATTTCTCATGGAAATATTCTGC
	-37	V$FOXO1_01	11.1	ccTGTTTatt
	-38	V$HFH3_01	8.4	accTGTTTatttt
	-38	V$HFH1_01	11.1	acctGTTTAttt
	-38	V$HFH8_01	11.1	accTGTTTatttt
	-39	V$FOXO4_01	8.4	aaccTGTTTat
	-39	V$FOXO3_01	11.1	aacCTGTTtatttt
	-39	V$FOXO1_02	11.1	aaccTGTTTatttt
	-40	V$FOXJ2_01	8.4	aaaccTGTTTatttttgt
	-40	V$FOXJ2_01	11.1	aaaccTGTTTatttttgt
	-1042	V$FOXO1_01	11.1	actAAACAaa
	-1044	V$FOXO3_01	11.1	ttactaAACAAaac
PHLDA1	-426	V$FOXO1_01	8.4	gtTGTTTacc	-462	GGAAGACACGATGTCCTCTCG	GCCTAGGTAAACAACTGAGCGC
	-426	V$FOXO1_01	11.1	gtTGTTTacc
	-427	V$HFH1_01	11.1	agttGTTTAcct
	-427	V$HFH8_01	11.1	agtTGTTTaccta
	-428	V$FOXO4_01	8.4	cagtTGTTTac
	-428	V$FOXO3_01	11.1	cagTTGTTtaccta
	-428	V$FOXO1_02	11.1	cagtTGTTTaccta
	-429	V$FOXJ2_01	11.1	tcagtTGTTTacctaggc
	-1356	V$FOXO3_01	11.1	taaattAACAAtgt
	-1445	V$FOXO1_02	11.1	ttggtATACAtaat
PNPLA8	-1992	V$HFH1_01	11.1	accaGTTTAgat	-1739	GGGATGAAAGAGCATAAGCGG	GGTCAAGGAGAGAGCACCACC
	-2082	V$FOXO1_01	11.1	ggaAAACAcg
	-2084	V$FOXO1_02	11.1	cgggaAAACAcgat
	-2661	V$FOXO3_01	11.1	aatTTGTTtgaaat
	-2954	V$FOXO3_01	11.1	tatttgAACAAtaa
SAT	-1234	V$FOXO1_01	11.1	aaaAAACAgt	-1445	TAGTGATTGTTTTGGCCGGG	AGTGCTGGGATTACAGGCGT
	-1442	V$FOXO3_01	11.1	tgaTTGTTttggcc
STK31	-760	V$HFH1_01	11.1	aaaaGTTTAtct	-1394	GAAAACAGGAAAAAGCTTGGACA	TTTTCCATCCAGATCTTCCTAAATG
	-1288	V$FOXO1_01	11.1	taaAAACAca
	-1290	V$HFH8_01	11.1	cttaaAAACAcaa
	-1396	V$FOXO4_01	8.4	atAAACAtaag
	-1397	V$FOXO1_01	8.4	aatAAACAta
	-1397	V$FOXO1_01	11.1	aatAAACAta
	-1398	V$HFH1_01	11.1	aaaTAAACataa
	-1399	V$HFH3_01	8.4	aaaatAAACAtaa
	-1399	V$FOXO3_01	11.1	aaaataAACATaag
	-1399	V$FOXO1_02	11.1	aaaatAAACAtaag
	-1399	V$HFH8_01	11.1	aaaatAAACAtaa
	-1402	V$FOXJ2_01	8.4	tggaaaatAAACAtaaga
	-1402	V$FOXJ2_01	11.1	tggaaaatAAACAtaaga
	-1949	V$FOXO1_02	11.1	aaagaAAGCAaata
TAF9	-724	V$FOXO1_01	8.4	tgaAAACAag	-151	GCTGCCCTTTCACCTAGGG	TTTAGGCGAAGAGCGGAGG
	-724	V$FOXO1_01	11.1	tgaAAACAag
	-726	V$FOXO3_01	11.1	cttgaaAACAAgat
	-726	V$FOXO1_02	11.1	cttgaAAACAagat
	-1198	V$FOXO1_01	11.1	agaAAACAca	-1186	AAAAAAACCACACATACTATGTACTTACCTTT	TCAAATAGAATTGCCTGATTTTAATGAC
	-1200	V$FOXO1_02	11.1	ctagaAAACAcatt
	-1555	V$HFH8_01	11.1	caaTTTTTatact
	-1934	V$HFH1_01	11.1	ttaTAAACtgta	-2175	GTGACTGGTACTATAATCTTGGCCC	TCATACTCTCAAAAATATAGAGGAAAGGG
	-2135	V$FOXO3_01	11.1	cacTTGTTtcacaa
	-2435	V$FOXO1_01	11.1	gatAAACAgc
	-2437	V$HFH8_01	11.1	aagatAAACAgca
	-2440	V$FOXJ2_01	11.1	agaaagatAAACAgcaaa
	-2506	V$HFH8_01	11.1	aatTATTTataca
TXNIP	-216	V$FOXO4_01	8.4	gtAAACAagga	-250	GCCACAGCGATCTCACTGATT	GCCCGGTCCTTGTTTACCA
	-217	V$FOXO1_01	8.4	ggtAAACAag
	-217	V$FOXO1_01	11.1	ggtAAACAag
	-218	V$HFH1_01	11.1	tggTAAACaagg
	-219	V$FOXO3_01	11.1	ctggtaAACAAgga
	-219	V$FOXO1_02	11.1	ctggtAAACAagga
	-219	V$HFH8_01	11.1	ctggtAAACAagg
	-1836	V$FOXO1_01	11.1	tgTGTTTtcg
	-1934	V$FOXO1_01	11.1	tgaAAACAcc
	-1947	V$FOXO1_01	11.1	atTGTTAacc
	-1949	V$FOXO1_02	11.1	atatTGTTAaccaa
ZBTB1	-252	V$FOXO1_02	11.1	tgtgcAAACAggag	-263	TTCCATCCAGCTGTGCAAAC	AAGGGTAGGCTTGGGACCTC
	-1175	V$FOXO1_01	11.1	caaAAACAcc	-1186	CTCAATCGGACCAAAAACACC	GCGGGACAGATGCAAGTAGC

## Sheet: 4b
Additional file 4b - Predicted NFkB binding sites in the genes that were down-regulated after 2 and 4 hours of PI 3-kinase inhibition
The predicted NFkB binding sites are indicated by the most 5' nucleotide. Shown is the sequence for each predicted site that was a match to the matrix. Primer positions are indicated by the most 5’ nucleotide of the forward primer; all amplicons were 50-55 bp.
Gene	Position of site	TRANSFAC matrix	TRANSFAC version	Matched sequence	Primer position	Forward primer	Reverse primer
AMIGO2	-721	V$NFKAPPAB_01	11.1	GGGGTgtccc	-795	CTG CCC TCC TCC TTC TTG AAT	CTC AGG AGG CGG CAA CAG
	-722	V$NFKB_C	11.1	aggggtGTCCCc
	-723	V$NFKB_Q6	11.1	gaggggtGTCCCcg
BDNF	-223	V$CREL_01	8.4	ggggaGTTCC	-586	TGT GCT CGC GTT CGC A	GAC ACA CCT TCC CGC ACC T
	-223	V$NFKAPPAB_01	11.1	GGGGAgttcc
	-223	V$CREL_01	11.1	ggggaGTTCC
BIRC3 / cIAP2	-92	V$CREL_01	8.4	GGAAAgcacc	-75	ATG CAA ACC ACT GGG AGG AG	CCC CAC CCC TAT CTG TAC CA
	-115	V$NFKAPPAB65_01	11.1	tggagTTCCC
	-178	V$CREL_01	8.4	GGAAAtcccc
	-178	V$NFKAPPAB_01	8.4	ggaaaTCCCC
	-178	V$NFKAPPAB65_01	8.4	GGAAAtcccc
	-178	V$NFKAPPAB65_01	11.1	GGAAAtcccc
	-178	V$CREL_01	11.1	GGAAAtcccc
	-178	V$NFKAPPAB_01	11.1	ggaaaTCCCC
	-180	V$NFKB_C	11.1	atggaaATCCCc
	-183	V$NFKB_Q6_01	11.1	gtcatGGAAAtccccg
CCL2	-2602	V$CREL_01	8.4	gggaaTTTCC	-2763	TTT GTG CCA GAG CCT AAC CC	GGC TGT GCT GGG AAC ATC TC
	-2602	V$NFKAPPAB_01	8.4	GGGAAtttcc
	-2602	V$NFKAPPAB65_01	8.4	gggaaTTTCC
	-2602	V$CREL_01	11.1	gggaaTTTCC
	-2602	V$NFKAPPAB65_01	11.1	gggaaTTTCC
	-2602	V$NFKAPPAB_01	11.1	GGGAAtttcc
	-2603	V$NFKB_C	11.1	tGGGAAtttcca
	-2603	V$NFKB_Q6_01	11.1	tgggaaTTTCCactca
	-2604	V$NFKB_Q6	11.1	gtGGGAAtttccac
	-2631	V$CREL_01	8.4	gggaaCTTCC
	-2631	V$NFKAPPAB_01	8.4	GGGAActtcc
	-2631	V$NFKAPPAB_01	11.1	GGGAActtcc
	-2631	V$NFKAPPAB65_01	11.1	gggaaCTTCC
	-2631	V$CREL_01	11.1	gggaaCTTCC
	-2632	V$NFKB_C	11.1	tGGGAActtcca
	-2633	V$NFKB_Q6	11.1	ctGGGAActtccaa
	-2804	V$CREL_01	8.4	gggccTTTCC
	-2804	V$CREL_01	11.1	gggccTTTCC
	-2804	V$NFKAPPAB65_01	11.1	gggccTTTCC
	-2804	V$NFKAPPAB_01	11.1	GGGCCtttcc
	-2805	V$NFKB_Q6_01	11.1	ggggccTTTCCcttgt
	-2805	V$NFKB_C	11.1	gGGGCCtttccc
CCND1	-698	V$CREL_01	8.4	tggaaTTTTC	-701	TGC TGG AAT TTT CGG GCA	CAT GCG CTC GCT CAA AAA ATA
EDN1	-225	V$CREL_01	8.4	agtgaTTTCC	-241	GAC GGC GGG CGT CTG	CCA GGC CCG AAA GGA AAT
	-293	V$CREL_01	8.4	gggtaTTTTC
	-2263	V$CREL_01	8.4	ggtggTTTCC	-2252	GCG GTG GTT TCC GGG TAG	GAC AAC AGT CAG GAC CAA CAT GTT
F3	-188	V$CREL_01	8.4	cggagTTTCC	-351	ATA GAC CTG CAA CCC ACC TAA GC	TTC ACC CAG GCC CGC
	-188	V$NFKAPPAB65_01	8.4	cggagTTTCC
	-188	V$CREL_01	11.1	cggagTTTCC
	-188	V$NFKAPPAB65_01	11.1	cggagTTTCC
	-189	V$NFKB_C	11.1	cCGGAGtttcct
	-482	V$CREL_01	8.4	GGAAAtgccc
	-482	V$NFKAPPAB_01	11.1	ggaaaTGCCC
	-2373	V$CREL_01	8.4	GGAAAgcccc	-2358	AAG GAA AGC CCC CGG G	TGC CTA ACC ACA CAG TGC AGA T
	-2373	V$NFKAPPAB_01	8.4	ggaaaGCCCC
	-2373	V$NFKAPPAB65_01	8.4	GGAAAgcccc
	-2373	V$NFKAPPAB_01	11.1	ggaaaGCCCC
	-2373	V$NFKAPPAB65_01	11.1	GGAAAgcccc
	-2373	V$CREL_01	11.1	GGAAAgcccc
	-2374	V$NFKB_C	11.1	aggaaaGCCCCc
	-2378	V$NFKB_Q6_01	11.1	tggaaGGAAAgccccc
FST	-1335	V$CREL_01	8.4	GGAAAtatcg	-1341	ATA AAA GGA AAT ATC GCC TCC TCA G	AAC ATT TTT GGC ACC GCT G
GABPB2	-13	V$CREL_01	8.4	gggacTTTTC	-145	TAG GAG CAG GAT CTG CCG AC	AGC TCA TCG CCC GAG GA
G0S2	-1832	V$CREL_01	8.4	GGAAAgctca	-1914	AAC CAC GTG ACA GCC CTT ATA TC	TTC TGG AAG AGC ATG TGA TGT GT
IGFBP5	-176	V$NFKAPPAB_01	11.1	gggagCCCCC	-135	CCC GTG TGA GTT TGT ACT GCA	ACC CAA CTC AGG CAA GGA TG
	-178	V$NFKB_Q6	11.1	agGGGAGccccctt
IL7R	-184	V$NFKB_C	11.1	aGGGAAtatcca	-184	CTG ATG TAA GCA CAG TAA GTG TGG G	TGT TCC TCC TGG ATA TTC CCT G
	-2348	V$CREL_01	8.4	GGAAAtcccc	-2344	ATC CCC AGA ACA AAC CAG CA	AAG CCA AGA CAC AAT ATT TTG GTA CA
	-2348	V$NFKAPPAB_01	8.4	ggaaaTCCCC
	-2348	V$NFKAPPAB65_01	8.4	GGAAAtcccc
	-2348	V$NFKAPPAB_01	11.1	ggaaaTCCCC
	-2348	V$NFKAPPAB65_01	11.1	GGAAAtcccc
	-2348	V$CREL_01	11.1	GGAAAtcccc
	-2350	V$NFKB_C	11.1	gtggaaATCCCc
	-2351	V$NFKB_Q6	11.1	tgTGGAAatcccca
	-2353	V$NFKB_Q6_01	11.1	cctgtGGAAAtcccca
MAT2A	-343	V$NFKAPPAB_01	11.1	GGGAGgtgcc	-312	GGT CCA GCA AGC CCC AGT	TGC TCT TCC TTG TTT GAT GTG G
	-344	V$NFKB_C	11.1	aGGGAGgtgcca
	-345	V$NFKB_Q6	11.1	aaGGGAGgtgccat
	-1249	V$CREL_01	8.4	aggccGTTCC	-1248	GGC CGT TCC CTG AGA ACC	CGG AGC GCG TGA CAA GA
NAV3	-456	V$NFKAPPAB_01	11.1	GGGCTtttcc	-439	TTT TTC CTC TTT TTC AAT CTC AAA GTT	TCT CAC TAA AGC AGT CTG AGT CTG AAC
	-456	V$NFKAPPAB65_01	11.1	gggctTTTCC
	-456	V$CREL_01	11.1	gggctTTTCC
	-457	V$CREL_01	8.4	agggcTTTTC
	-457	V$NFKB_Q6_01	11.1	agggctTTTCCttttg
	-457	V$NFKB_C	11.1	aGGGCTtttcct
PLAU	-1598	V$CREL_01	8.4	tgtacTTTCC	-1942	AGC AAC ATG AAT CAT GAC GGT C	CCC AGG TTA GTT ATC AGG AAA TTC C
	-1838	V$NFKAPPAB65_01	11.1	GGTAAgtcct
	-1872	V$CREL_01	8.4	gggaaTTTCC
	-1872	V$NFKAPPAB_01	8.4	GGGAAtttcc
	-1872	V$NFKAPPAB65_01	8.4	gggaaTTTCC
	-1872	V$CREL_01	11.1	gggaaTTTCC
	-1872	V$NFKAPPAB65_01	11.1	gggaaTTTCC
	-1872	V$NFKAPPAB_01	11.1	GGGAAtttcc
	-1873	V$NFKB_C	11.1	tGGGAAtttcct
	-1873	V$NFKB_Q6_01	11.1	tgggaaTTTCCtgata
	-1874	V$NFKB_Q6	11.1	ctGGGAAtttcctg
PTX3	-63	V$CREL_01	8.4	GGAACtcccg	-147	GCG TAA ACC TTT GCG GTT TAA T	TGG GAG AGC GAG GGA AAT G
	-64	V$NFKAPPAB_01	8.4	GGGAActccc
	-64	V$NFKAPPAB65_01	11.1	GGGAActccc
	-64	V$NFKAPPAB_01	11.1	GGGAActccc
	-65	V$NFKB_C	11.1	gGGGAActcccg
	-66	V$NFKB_Q6	11.1	agGGGAActcccgt
	-69	V$NFKB_Q6_01	11.1	ttcagGGGAActcccg
RGS20	-179	V$NFKAPPAB_01	11.1	gggatTGCCC	-345	CTC TAC GCG CGC CTG G	CCG CAT TAG CAA GTC CCA AG
	-180	V$NFKAPPAB65_01	11.1	tgggaTTGCC
	-180	V$NFKB_C	11.1	tGGGATtgcccg
STC2	-642	V$NFKAPPAB65_01	11.1	GGGAAgccca	-587	CCT AGG AAA CTG CTT CAA TTT ATC AAG T	CAG TGA GAT TCC CAG CCC AG
TNFRSF11B / osteoprotegerin	-128	V$CREL_01	8.4	GGAAAcctca	-128	GTC CGG ATC TTG GCT GGA T	TGT GCT TGT GTC TCC TCC ACC
TSLP	-169	V$NFKAPPAB65_01	8.4	GGAAAttcct	-177	AAG GTG AGG GAA ATT CCT GAT GA	AAT CTA TGG AAT TTT AAC ATC AGT AAA GTC A
	-170	V$CREL_01	8.4	gggaaATTCC
	-170	V$NFKAPPAB_01	8.4	GGGAAattcc
	-170	V$NFKAPPAB_01	11.1	GGGAAattcc
	-170	V$NFKAPPAB65_01	11.1	gggaaATTCC
	-170	V$CREL_01	11.1	gggaaATTCC
	-171	V$NFKB_C	11.1	aGGGAAattcct
	-172	V$NFKB_Q6	11.1	gaGGGAAattcctg
	-174	V$NFKB_Q6_01	11.1	gtgagGGAAAttcctg
	-1329	V$NFKAPPAB_01	8.4	ggaacTTCCC	-1348	CTC CGA GCG ATG ACT CCT AGG	AGC CTG CAT CGC TCT GGT
	-1329	V$NFKAPPAB_01	11.1	ggaacTTCCC
	-1329	V$CREL_01	11.1	GGAACttccc
	-1330	V$CREL_01	8.4	aggaaCTTCC
	-1330	V$NFKB_C	11.1	aGGAACttccca
	-1330	V$NFKAPPAB65_01	11.1	aggaaCTTCC
	-1331	V$NFKB_Q6	11.1	taggaacTTCCCaa
